# Supplementary material for: Gain-of-function mutant p53 together with ERG proto-oncogene drive prostate cancer by beta-catenin activation and pyrimidine synthesis
Source: Nat Commun. 2023 Aug 3;14:4671. doi: 10.1038/s41467-023-40352-4 (PMC10400651; doi:10.1038/s41467-023-40352-4)
Supplement: Supplementary file 5 — Supplementary Data 1 [file 41467_2023_40352_MOESM5_ESM.xlsx]

## Sheet: Sheet1
Supplementary Data 1. The list of 901 genes uniquely upregulated in tumors from Pb-T2-ERG;Trp53 pcR172H/- mice compared to those upregulated in Pb-T2-ERG;Trp53 pc-/- counterparts
chr10:102512221:102546560:RASSF9
chr10:109682659:110000219:NAV3
chr10:110920176:110939599:CSRP2
chr10:115817283:115849893:TSPAN8
chr10:121780990:122047315:SRGAP1
chr10:127078906:127093169:AGAP2
chr10:127329888:127341589:GLI1
chr10:127538160:127621148:LRP1
chr10:127724477:127731767:TAC2
chr10:128790952:128800824:MMP19
chr10:128800035:128804370:TMEM198B
chr10:128882294:128891718:GDF11
chr10:128908918:128912816:CD63
chr10:12939982:12964259:STX11
chr10:23785346:23785475:SNORA33
chr10:24223516:24302790:MOXD1
chr10:28668359:28883815:THEMIS
chr10:3740363:3967303:PLEKHG1
chr10:39369763:39565381:FYN
chr10:56377299:56390419:GJA1
chr10:5799159:5805600:FBXO5
chr10:68723745:68782654:TMEM26
chr10:70922831:71159700:BICC1
chr10:7444872:7473477:ULBP1
chr10:75923221:75932502:MMP11
chr10:79617939:79637918:SHC2
chr10:79704490:79711969:BSG
chr10:80057415:80102698:SBNO2
chr10:80755205:80795461:DOT1L
chr10:81084323:81098874:CREB3L3
chr10:82985497:83195900:CHST11
chr10:87858264:87937042:IGF1
chr10:88322803:88357075:DRAM1
chr10:89408822:89443967:GAS2L3
chr10:91082939:91102607:IKBIP
chr10:91118290:91118536:GM24119
chr10:92081745:92164748:RMST
chr10:93247413:93311135:ELK3
chr10:9627258:9675208:SAMD5
chr11:100415696:100424824:FKBP10
chr11:101096321:101119893:FAM134C
chr11:101604849:101605040:GM26316
chr11:102604395:102608058:FZD2
chr11:106654216:106750628:PECAM1
chr11:115381915:115396132:CDR2L
chr11:117199660:117362325:SEPT9
chr11:118332359:118342500:BC100451
chr11:118428498:118449963:C1QTNF1
chr11:118444199:118454995:GM11747
chr11:22600334:22610879:GM26829
chr11:29373657:29510808:CCDC88A
chr11:43229562:43232264:GM12144
chr11:46143782:46147116:GM16033
chr11:46143896:46145014:GM16034
chr11:48887421:48902152:GM5431
chr11:49057193:49064204:TGTP2
chr11:49671502:49712723:CNOT6
chr11:5058127:5060385:RASL10A
chr11:5106264:5152257:EMID1
chr11:54303797:54364756:ACSL6
chr11:54340368:54353479:GM12224
chr11:58379042:58390728:LYPD8
chr11:5861946:5872088:AEBP1
chr11:58948919:58949533:HIST3H2BA
chr11:59306927:59333552:WNT9A
chr11:6658520:6677475:RAMP3
chr11:67455436:67688990:GAS7
chr11:69045646:69051664:AURKB
chr11:69073426:69073561:SNORD118
chr11:69667833:69667976:GM24029
chr11:69823121:69837784:NLGN2
chr11:70224127:70229739:BCL6B
chr11:70459432:70466202:ZMYND15
chr11:70790931:70812586:SCIMP
chr11:7206085:7213923:IGFBP3
chr11:75513539:75526582:SCARF1
chr11:76202014:76209416:FAM57A
chr11:76210570:76217664:GEMIN4
chr11:78159399:78165589:TRAF4
chr11:79239371:79254671:WSB1
chr11:82035570:82037453:CCL2
chr11:82979628:82991830:SLFN9
chr11:83002157:83020810:SLFN8
chr11:83116848:83122670:SLFN1
chr11:83175185:83190221:SLFN4
chr11:83191329:83215154:SLFN3
chr11:83695274:83696185:GM11430
chr11:83703990:83706268:WFDC17
chr11:86058137:86201193:BRIP1
chr11:87089152:87108708:PRR11
chr11:87443236:87443452:RNU3B1
chr11:9191941:9684259:ABCA13
chr11:95261528:95269265:TAC4
chr11:95837215:95845734:GNGT2
chr11:98036622:98053462:STAC2
chr11:98992942:99024189:TOP2A
chr11:99041243:99054392:IGFBP4
chr12:100549777:100725028:RPS6KA5
chr12:103763593:103773592:SERPINA1D
chr12:103853588:103863555:SERPINA1A
chr12:103946930:103958975:SERPINA1E
chr12:105563171:105593071:BDKRB2
chr12:108306269:108328300:HHIPL1
chr12:108554719:108688513:EVL
chr12:112106682:112127573:ASPG
chr12:112588783:112615556:INF2
chr12:112760654:112768986:PLD4
chr12:113258767:113260236:IGHA
chr12:116405401:116463531:NCAPG2
chr12:117516478:117756978:RAPGEF5
chr12:24708240:24714146:RRM2
chr12:24831598:24960301:MBOAT2
chr12:26306796:26415256:RNF144A
chr12:27334263:27342574:SOX11
chr12:29938035:30017658:PXDN
chr12:58264719:58269258:CLEC14A
chr12:65132733:65172580:MIS18BP1
chr12:81026807:81186414:SMOC1
chr12:81631368:81664941:TTC9
chr12:84783211:84876532:LTBP2
chr12:85686668:85709087:BATF
chr12:86678699:86692091:VASH1
chr12:8771322:8793715:SDC1
chr13:104287872:104494763:ADAMTS6
chr13:108316331:108389585:DEPDC1B
chr13:112800893:112867881:PPAP2A
chr13:113209658:113218098:ESM1
chr13:16011850:16027211:INHBA
chr13:21715762:21716143:HIST1H2BL
chr13:21716421:21716814:HIST1H2AI
chr13:21717658:21718069:HIST1H3H
chr13:21722097:21722478:HIST1H2BM
chr13:21750193:21750505:HIST1H4K
chr13:21753434:21753827:HIST1H2AK
chr13:21779882:21780625:HIST1H1B
chr13:21786825:21787218:HIST1H2AN
chr13:21787460:21789213:HIST1H2BP
chr13:22035163:22035568:HIST1H2AH
chr13:22035869:22036345:HIST1H2BK
chr13:22040635:22041362:HIST1H4I
chr13:22042459:22042944:HIST1H2AG
chr13:22043213:22043676:HIST1H2BJ
chr13:23533905:23534304:HIST1H2AF
chr13:23535433:23535860:HIST1H3G
chr13:23542969:23543357:HIST1H2BH
chr13:23544464:23545312:HIST1H3F
chr13:23551257:23551648:HIST1H4F
chr13:23555086:23555830:HIST1H1D
chr13:23570661:23571121:HIST1H2AE
chr13:23571407:23571884:HIST1H2BG
chr13:23573735:23574196:HIST1H2BF
chr13:23574469:23574932:HIST1H2AD
chr13:23575762:23576322:HIST1H3D
chr13:23683448:23683924:HIST1H2AC
chr13:23746789:23747241:HIST1H2BB
chr13:23751125:23751598:HIST1H2AB
chr13:23756202:23757620:4930558J22RIK
chr13:23757012:23757409:HIST1H4B
chr13:23760691:23761230:HIST1H4A
chr13:23761852:23762386:HIST1H3A
chr13:23763716:23764358:HIST1H1A
chr13:24582188:24733816:FAM65B
chr13:27345682:27354216:PRL8A2
chr13:28460777:28885620:2610307P16RIK
chr13:32965208:32979067:SERPINB6B
chr13:33003249:33017957:SERPINB9
chr13:33879815:33905708:SERPINB6C
chr13:3882564:3918220:NET1
chr13:51431040:51567084:SHC3
chr13:55445333:55460925:GRK6
chr13:55473428:55488111:DBN1
chr13:56288646:56296551:CXCL14
chr13:56609602:56639339:TGFBI
chr13:60842620:60864416:4930486L24RIK
chr13:62836883:62858400:FBP2
chr13:64192544:64274973:CDC14B
chr13:67810245:67811200:GM9625
chr13:73467196:73516422:LPCAT1
chr13:73818533:73847631:NKD2
chr13:75089825:75132498:PCSK1
chr13:89655311:89742509:VCAN
chr13:92354782:92389053:DHFR
chr13:95601803:95618459:F2R
chr13:96924688:96950912:GCNT4
chr14:102976580:102982637:KCTD12
chr14:102978219:102982528:GM26778
chr14:116925296:117979529:GPC6
chr14:120478460:120507194:RAP2A
chr14:16430841:16575472:RARB
chr14:19751256:19811787:NID2
chr14:21733393:21748626:DUSP13
chr14:25459223:25666743:ZMIZ1
chr14:25548389:25554369:GM26772
chr14:31139012:31168641:STAB1
chr14:32191853:32192050:GM23946
chr14:32322018:32347820:OGDHL
chr14:32785962:32817968:1810011H11RIK
chr14:44851234:44859375:PTGDR
chr14:51255265:51256112:RNASE2A
chr14:51986388:51988829:GM16617
chr14:54631991:54641364:CDH24
chr14:55769057:55784042:ADCY4
chr14:55784995:55788857:RIPK3
chr14:56129555:56132608:GZMD
chr14:59647530:60197179:ATP8A2
chr14:61309752:61311936:ARL11
chr14:63943673:63950732:SOX7
chr14:65400672:65425472:PNOC
chr14:65805836:65817822:PBK
chr14:67676330:67715841:CDCA2
chr14:69609067:69695834:LOXL2
chr14:69767471:69784403:TNFRSF10B
chr14:78569608:78725089:DGKH
chr14:79288755:79301645:RGCC
chr14:79766771:79771312:PCDH8
chr14:79836711:79958726:GM6999
chr14:84443562:84537060:PCDH17
chr14:93015511:93888732:PCDH9
chr15:100641076:100669553:BIN2
chr15:100691812:100729376:GALNT6
chr15:100870682:101045929:SCN8A
chr15:101224206:101232755:GRASP
chr15:101293231:101297426:6030408B16RIK
chr15:102296292:102324356:ESPL1
chr15:103344288:103366763:ITGA5
chr15:10568978:10714631:RAI14
chr15:11064789:11346867:ADAMTS12
chr15:31568904:31590119:CMBL
chr15:32240568:32244662:SNHG18
chr15:3270766:3280508:SEPP1
chr15:38294412:38300707:KLF10
chr15:39076931:39087119:CTHRC1
chr15:42424726:42676977:ANGPT1
chr15:42676259:42704616:GM17473
chr15:5233398:5244187:PTGER4
chr15:54250618:54278484:TNFRSF11B
chr15:58510047:58662933:FER1L6
chr15:66891319:66923201:WISP1
chr15:67102874:67113992:ST3GAL1
chr15:74721203:74724639:THEM6
chr15:74724317:74728034:SLURP1
chr15:74732246:74734329:LYPD2
chr15:74747851:74753046:LYNX1
chr15:74762055:74763620:LY6D
chr15:74834124:74841643:CYP11B1
chr15:75155239:75159126:LY6G
chr15:75596627:75599481:GPIHBP1
chr15:76703552:76710559:RECQL4
chr15:77729120:77736381:APOL9B
chr15:78480552:78495066:IL2RB
chr15:78523345:78529625:C1QTNF6
chr15:78926724:78930465:LGALS1
chr15:80091333:80119501:SYNGR1
chr15:80173720:80215519:MGAT3
chr15:83149643:83149794:RNU12
chr15:83602582:83725021:SCUBE1
chr15:85859706:85876572:GTSE1
chr15:89499622:89560261:SHANK3
chr15:9111984:9155424:SKP2
chr15:93499113:93595891:PRICKLE1
chr15:96248957:96254616:4833422M21RIK
chr15:97792663:97844502:HDAC7
chr15:99074972:99083407:TROAP
chr15:99590848:99594829:AQP5
chr16:10959274:10993121:LITAF
chr16:13715056:13730983:PLA2G10
chr16:15623896:15637400:MCM4
chr16:17797281:17808287:SCARF2
chr16:18621810:18629938:SEPT5
chr16:18780446:18811972:CDC45
chr16:19946498:19983037:KLHL6
chr16:20702963:20716117:CLCN2
chr16:23058249:23082068:KNG1
chr16:23110755:23110933:SNORA81
chr16:23111616:23111755:GM24616
chr16:23889580:23890844:SST
chr16:30269301:30283256:LRRC15
chr16:30599722:30602797:FAM43A
chr16:32735885:32782391:MUC4
chr16:33954781:33967038:UMPS
chr16:36934982:36963212:HCLS1
chr16:37011785:37095417:POLQ
chr16:37776872:37836514:FSTL1
chr16:38396118:38433145:PLA1A
chr16:4710058:4719356:NMRAL1
chr16:48994184:49019705:C330027C09RIK
chr16:52031548:52208047:CBLB
chr16:5211827:5222299:AU021092
chr16:62814675:62824346:STX19
chr16:65815632:65863057:VGLL3
chr16:85421532:85550417:CYYR1
chr16:85793826:85803113:ADAMTS1
chr16:90719311:90727404:MIS18A
chr16:90936091:91011308:SYNJ1
chr16:92498133:92541243:CLIC6
chr16:92612823:92620032:GM26626
chr16:94328419:94336935:RIPPLY3
chr17:12919584:12919722:GM26130
chr17:13108616:13131791:UNC93A
chr17:14829330:14934653:WDR27
chr17:21966174:21968272:GM7809
chr17:21967500:21968242:RP24-113B3.2
chr17:24223231:24251409:CCNF
chr17:24657329:24658457:NPW
chr17:25162460:25171913:CCDC154
chr17:25718925:25727419:CHTF18
chr17:25748613:25754327:MSLN
chr17:28769306:28778698:MAPK13
chr17:29360941:29379553:FGD2
chr17:31677932:31681722:CRYAA
chr17:33524203:33553768:ADAMTS10
chr17:33810519:33822918:KANK3
chr17:34039436:34066685:COL11A2
chr17:34197789:34201454:PSMB8
chr17:34564267:34588503:NOTCH4
chr17:35860917:35866886:PPP1R18OS
chr17:35861317:35865402:NRM
chr17:35865592:35875596:PPP1R18
chr17:37001162:37010635:ZFP57
chr17:39848102:39848827:AY036118
chr17:46564450:46629504:PTK7
chr17:48454900:48468686:UNC5CL
chr17:49992256:50190674:RFTN1
chr17:53674785:53689333:SGOL1
chr17:56123084:56140343:SEMA6B
chr17:56303320:56323486:UHRF1
chr17:57105384:57107757:TNFSF9
chr17:57358685:57483529:EMR1
chr17:67697264:67822645:LAMA1
chr17:71496099:71526857:NDC80
chr17:71781946:71858351:CLIP4
chr17:75435904:75529043:RASGRP3
chr17:7738568:7804974:FNDC1
chr17:79706952:79715041:CYP1B1
chr17:83215291:83225070:PKDCC
chr17:8525371:8986648:PDE10A
chr18:22345088:22530227:ASXL3
chr18:33437018:33464029:NREP
chr18:3507956:3516404:BAMBI
chr18:35209010:35215024:LRRTM2
chr18:35554491:35554632:MIR1949
chr18:37320380:37323913:PCDHB5
chr18:37341701:37345207:PCDHB7
chr18:37477767:37483035:PCDHB16
chr18:37485020:37488289:PCDHB17
chr18:37674334:37841873:PCDHGA12
chr18:37972623:37997574:ARAP3
chr18:38267091:38284401:PCDH12
chr18:4634928:4682868:9430020K01RIK
chr18:58008622:58209926:FBN2
chr18:60293379:60303016:F830016B08RIK
chr18:60376028:60392627:IIGP1
chr18:61696836:61707635:PCYOX1L
chr18:65265528:65393887:ALPK2
chr18:67289252:67319146:IMPA2
chr18:67933256:68255549:LDLRAD4
chr18:74195298:74207818:SKA1
chr19:10182887:10196870:FADS1
chr19:10857821:10869940:TMEM132A
chr19:11067470:11081102:MS4A8A
chr19:11469365:11482192:MS4A6C
chr19:11586603:11604849:MS4A6D
chr19:12466340:12501996:DTX4
chr19:16435666:16610818:GNA14
chr19:18631949:18652194:NMRK1
chr19:23302608:23448322:MAMDC2
chr19:29321343:29325356:INSL6
chr19:34473785:34475135:CH25H
chr19:34492317:34527474:LIPA
chr19:34922357:34975731:KIF20B
chr19:37376402:37421859:KIF11
chr19:38097078:38114263:FFAR4
chr19:41766587:41802084:ARHGAP19
chr19:42036037:42045110:ANKRD2
chr19:42045791:42070953:HOGA1
chr19:42197970:42202252:SFRP5
chr19:42788946:43388311:HPSE2
chr19:4425458:4439432:RHOD
chr19:5344704:5349574:CST6
chr19:5651184:5663707:SIPA1
chr19:5824707:5845478:NEAT1
chr19:5844285:5844437:GM27533
chr19:58795750:58860984:HSPA12A
chr19:59425103:59458635:EMX2OS
chr1:118834131:119053619:GLI2
chr1:119415464:119422248:INHBB
chr1:12692276:12861192:SULF1
chr1:128588198:128592290:CXCR4
chr1:12866548:12992650:SLCO5A1
chr1:132036804:132067945:GM26892
chr1:132298625:132307357:KLHDC8A
chr1:135584772:135599948:GM4793
chr1:135799401:135810989:TNNI1
chr1:138483836:138620218:NEK7
chr1:149829617:149961290:PLA2G4A
chr1:150562523:150993051:HMCN1
chr1:152516759:152766351:RGL1
chr1:153503014:153550045:NPL
chr1:155096360:155099636:IER5
chr1:155212470:155244444:BC034090
chr1:155520172:155527111:GM5532
chr1:162217622:162225550:DNM3OS
chr1:164115263:164150026:SELP
chr1:164143431:164146366:GM16587
chr1:165592180:165634541:MPZL1
chr1:169655500:169695813:RGS5
chr1:170644531:170682789:OLFML2B
chr1:171588623:171607410:LY9
chr1:171839696:171890718:CD84
chr1:178529124:178932855:KIF26B
chr1:182467255:182517495:CAPN2
chr1:182565006:182632352:CAPN8
chr1:184727139:184732619:HLX
chr1:189207930:189343832:KCNK2
chr1:191537364:191575534:DTL
chr1:191821443:191833050:NEK2
chr1:192512827:192771213:HHAT
chr1:193221629:193264054:HSD11B1
chr1:3214481:3671498:XKR4
chr1:36548641:36558381:SEMA4C
chr1:39194211:39363234:NPAS2
chr1:39900912:40026310:MAP4K4
chr1:40515361:40551705:IL18RAP
chr1:43746965:43827800:UXS1
chr1:44106545:44118808:KDELC1
chr1:46807543:46854046:SLC39A10
chr1:71027497:71103146:BARD1
chr1:71652836:71662843:APOL7D
chr1:72226239:72226430:GM25360
chr1:74153988:74161246:CXCR2
chr1:86099025:86111970:HTR2B
chr1:86666290:86670571:NPPC
chr1:88227019:88262289:MROH2A
chr1:92831644:92860779:GPC1
chr2:104754794:104816696:QSER1
chr2:105126528:105173616:WT1
chr2:109280737:109341747:KIF18A
chr2:118123450:118124047:RP23-75E19.2
chr2:118598210:118641591:BUB1B
chr2:118754157:118762661:A430105I19RIK
chr2:118829873:118834122:GM14091
chr2:119325783:119335962:DLL4
chr2:119618297:119651244:NUSAP1
chr2:122637849:122641191:AA467197
chr2:124089968:124667770:SEMA6D
chr2:125207528:125217512:GM14002
chr2:125247189:125258608:DUT
chr2:125300593:125507993:FBN1
chr2:125505088:125507881:GM9913
chr2:126627441:126676337:GABPB1
chr2:127633225:127656695:MAL
chr2:129198763:129211616:SLC20A1
chr2:129205957:129226438:9830144P21RIK
chr2:129268209:129297212:CKAP2L
chr2:130295168:130370481:EBF4
chr2:131127279:131146321:HSPA12B
chr2:131186948:131198497:CDC25B
chr2:131909927:131938429:PRNP
chr2:131950860:131956130:PRND
chr2:133552158:133562885:BMP2
chr2:148436639:148443563:CD93
chr2:150181754:150193279:GM14139
chr2:150470990:150485091:ZFP345
chr2:152337421:152344032:TRIB3
chr2:152353614:152354566:GM14165
chr2:153066001:153081735:CCM2L
chr2:156840006:156855570:TGIF2
chr2:157015798:157079254:SOGA1
chr2:160363702:160367065:MAFB
chr2:160731309:160775760:PLCG1
chr2:163054686:163084688:MYBL2
chr2:163492317:163502612:R3HDML
chr2:164579518:164585447:WFDC6A
chr2:164596457:164613626:WFDC8
chr2:164613521:164618212:WFDC6B
chr2:165055626:165072948:CD40
chr2:166073088:166155663:SULF2
chr2:167688914:167690418:CEBPB
chr2:168476409:168601657:NFATC2
chr2:172356189:172370535:AURKA
chr2:179442430:179899373:CDH4
chr2:181387761:181459426:ZBTB46
chr2:181688421:181693977:RGS19
chr2:21205723:21215009:THNSL1
chr2:23115605:23156024:MASTL
chr2:25180757:25183339:NRARP
chr2:25291180:25319187:GRIN1
chr2:25291219:25298925:GRIN1OS
chr2:25352289:25356359:DPP7
chr2:25372320:25378213:SAPCD2
chr2:25705849:25709716:A230005M16RIK
chr2:25777016:25780279:LCN11
chr2:26586638:26635634:GM20532
chr2:26637847:26637974:SNORA43
chr2:28025416:28030437:GM13372
chr2:30078583:30091019:PKN3
chr2:30266202:30282149:PHYHD1
chr2:30471536:30474219:IER5L
chr2:31950259:31973442:AIF1L
chr2:33216068:33247717:ANGPTL2
chr2:34983330:35061438:HC
chr2:35313985:35336976:STOM
chr2:49787687:49948849:LYPD6B
chr2:54084092:54085552:RPRM
chr2:59612041:59846149:TANC1
chr2:60251992:60284488:CD302
chr2:62500942:62574075:FAP
chr2:66082765:66124994:GALNT3
chr2:72476158:72486893:CDCA7
chr2:76663043:76673070:FKBP7
chr2:85136224:85139923:APLNR
chr2:85160777:85193325:GM13713
chr2:85162333:85196699:LRRC55
chr2:85196931:85198675:GM13716
chr2:91982327:92024502:CREB3L1
chr2:93187547:93201759:TRP53I11
chr3:103102603:103169769:DENND2C
chr3:103860279:103912247:PTPN22
chr3:105001914:105053146:CTTNBP2NL
chr3:106482430:106503030:DENND2D
chr3:115710432:115715055:S1PR1
chr3:123507936:123508066:SNORA24
chr3:126363826:126440374:ARSJ
chr3:130180890:130599877:COL25A1
chr3:131110470:131224356:LEF1
chr3:132085291:132180293:DKK2
chr3:133112277:133234949:ARHGEF38
chr3:135212562:135273540:CENPE
chr3:141465563:141834924:UNC5C
chr3:142620601:142638008:GBP2
chr3:151437886:151545086:ELTD1
chr3:159495432:159529955:DEPDC1A
chr3:27097221:27153878:ECT2
chr3:31902506:32200180:KCNMB2
chr3:34650404:34652461:SOX2
chr3:36564865:36572150:CCNA2
chr3:53041527:53261679:LHFP
chr3:57285610:57301919:TM4SF1
chr3:59006977:59318410:MED12L
chr3:65528409:65555145:TIPARP
chr3:67457997:67463926:LXN
chr3:69004737:69034623:SMC4
chr3:69574185:69598861:B3GALNT1
chr3:81036415:81214040:PDGFC
chr3:81037407:81040437:GM16000
chr3:82892578:82903973:LRAT
chr3:83007858:83015053:FGG
chr3:83026152:83033615:FGA
chr3:83766320:83774316:SFRP2
chr3:83773852:83789956:GM26771
chr3:86995833:86999441:CD1D1
chr3:87078592:87174747:KIRREL
chr3:87749096:87824306:PEAR1
chr3:87971092:87980451:NES
chr3:90511033:90514392:S100A1
chr3:90669070:90670034:S100A8
chr3:93278140:93279073:RPLP0-PS1
chr3:96220360:96220880:HIST2H2AC
chr3:96261681:96263311:HIST2H4
chr3:96267074:96270289:GM20628
chr3:96268653:96269141:HIST2H3B
chr3:96269720:96279001:HIST2H2BB
chr3:96414436:96414859:TERC
chr3:96705891:96708560:NUDT17
chr3:97032415:97053634:GJA5
chr4:100095790:100444765:ROR1
chr4:108181933:108217922:ZYG11A
chr4:108400389:108406961:GPX7
chr4:108579453:108614833:ORC1
chr4:11191353:11204779:CCNE2
chr4:114406723:114615098:TRABD2B
chr4:114909256:114921118:FOXD2OS
chr4:117096074:117115383:PTCH2
chr4:117128654:117133963:PLK3
chr4:117159638:117182639:KIF2C
chr4:118471190:118490061:TIE1
chr4:132270055:132270213:RNU11
chr4:132310239:132310369:SNORA61
chr4:132838382:132838547:GM22767
chr4:134068451:134092504:AIM1L
chr4:138250402:138261332:SH2D5
chr4:140700540:140723220:RCC2
chr4:141576061:141606052:FBLIM1
chr4:143267430:143299564:PDPN
chr4:14502429:14621805:SLC26A7
chr4:147611936:147642513:2610305D13RIK
chr4:149649167:149701590:PIK3CD
chr4:149896282:149955043:SPSB1
chr4:150853918:150868892:ERRFI1
chr4:150920154:150946102:TNFRSF9
chr4:152274231:152285337:GPR153
chr4:152390741:152477871:KCNAB2
chr4:155650654:155653384:MMP23
chr4:156022007:156031643:GM16008
chr4:156026163:156028895:TNFRSF18
chr4:24496450:24602950:MMS22L
chr4:32657118:32775217:MDN1
chr4:4133530:4138477:PENK
chr4:4138320:4188703:A830012C17RIK
chr4:41569774:41638158:DNAIC1
chr4:44092631:44109311:GM12503
chr4:44300875:44364675:MELK
chr4:47091908:47123070:GALNT12
chr4:47208160:47313167:COL15A1
chr4:52439242:52488260:SMC2
chr4:53261355:53270232:AI427809
chr4:63350410:63353846:GM11212
chr4:63558780:63586357:6330416G13RIK
chr4:82897919:83052339:FREM1
chr4:86656564:86670060:PLIN2
chr4:87769924:88033364:MLLT3
chr4:89274470:89294653:CDKN2A
chr4_JH584295_random:65:1479:CD99
chr5:105078393:105139539:GBP9
chr5:105519387:105613018:LRRC8C
chr5:110286305:110337474:POLE
chr5:115845643:116008947:CIT
chr5:117378102:117389047:RFC5
chr5:124862690:124888630:ZFP664
chr5:125017152:125179219:NCOR2
chr5:129020068:129024323:RAN
chr5:129895722:129903623:ZBED5
chr5:131437787:131616605:AUTS2
chr5:134656038:134688590:LIMK1
chr5:134703780:134747241:ELN
chr5:135406522:135545122:HIP1
chr5:136218148:136244903:SH2B2
chr5:136987018:136996648:PLOD3
chr5:137350108:137374532:EPHB4
chr5:138164582:138172422:MCM7
chr5:139271875:139325622:ADAP1
chr5:140207384:140210751:GM16120
chr5:144244436:144264574:BRI3
chr5:146845070:146847726:RASL11A
chr5:149368475:149430682:GM20488
chr5:149411748:149431723:MEDAG
chr5:150522629:150569746:BRCA2
chr5:20986644:21055911:PTPN12
chr5:23915276:24030690:FAM126A
chr5:30013160:30019968:IL6
chr5:30058826:30073617:TYMS
chr5:30913401:30921278:EMILIN1
chr5:31251705:31253202:KRTCAP3
chr5:33213517:33218238:SPON2
chr5:3343892:3523218:CDK6
chr5:33658127:33678995:TACC3
chr5:34153920:34169445:HAUS3
chr5:36017179:36398139:SORCS2
chr5:36490603:36586265:TBC1D14
chr5:37242079:37292132:CRMP1
chr5:38668483:38684826:ZFP518B
chr5:39613934:39755475:HS3ST1
chr5:43515568:43618817:C1QTNF7
chr5:43557284:43601730:GM15866
chr5:43818892:43843247:BST1
chr5:45669921:45700544:NCAPG
chr5:4753872:4758035:FZD1
chr5:53998416:54121057:STIM2
chr5:64924810:64932761:TLR1
chr5:66298860:66618828:APBB2
chr5:72603695:72642752:CNGA1
chr5:72647795:72671078:NIPAL1
chr5:72695977:72752773:TXK
chr5:75152290:75198204:PDGFRA
chr5:88764995:88783281:DCK
chr5:89673840:89883334:ADAMTS3
chr5:91074616:91093649:EREG
chr5:92226973:92253159:PPEF2
chr5:92321330:92328079:CXCL9
chr5:92346637:92348889:CXCL10
chr5:93093456:93174958:SEPT11
chr5:96373954:96784728:FRAS1
chr5:98931719:99037035:PRKG2
chr6:112473683:112489808:OXTR
chr6:121343075:121365775:SLC6A12
chr6:122727808:122742745:SLC2A3
chr6:123229842:123247021:CLEC4N
chr6:125121723:125121859:GM23751
chr6:125161852:125166467:GAPDH
chr6:125168006:125191701:NCAPD2
chr6:125186358:125186683:SCARNA10
chr6:125186360:125186641:RP23-436K10.5
chr6:125232621:125237010:CD27
chr6:126923049:126939587:RAD51AP1
chr6:127961395:128143563:TSPAN9
chr6:129350243:129365303:CLEC12A
chr6:129408861:129424764:CLEC9A
chr6:129426683:129452000:CLEC1A
chr6:131299143:131316398:STYK1
chr6:131364857:131388450:YBX3
chr6:131380272:131380406:GM22362
chr6:134929154:134951718:1190002F15RIK
chr6:136872435:136875805:MGP
chr6:138140315:138156755:MGST1
chr6:147252100:147264167:PTHLH
chr6:15720660:15802169:MDFIC
chr6:17988939:18030585:WNT2
chr6:29735693:29761365:SMO
chr6:30541581:30564476:CPA2
chr6:30738049:30748455:MEST
chr6:3962588:3968357:TFPI2
chr6:4003942:4008445:GNG11
chr6:48647233:48660875:GIMAP8
chr6:48684548:48692060:GIMAP4
chr6:48701581:48708225:GIMAP6
chr6:48895253:48909188:AOC1
chr6:5220851:5256286:PON3
chr6:52242105:52245810:HOXA11
chr6:66535389:66541033:MAD2L1
chr6:72544390:72562983:CAPG
chr6:72957346:72958748:TMSB10
chr6:73017605:73221651:DNAH6
chr6:82725024:82774454:HK2
chr6:86404218:86433403:TIA1
chr6:87133853:87335775:ANTXR1
chr6:87913934:87936629:HMCES
chr6:92772698:92943492:ADAMTS9
chr6:92869356:92884411:GM15737
chr7:100176669:100184869:KCNE3
chr7:101289614:101302088:ATG16L2
chr7:102441694:102469771:RRM1
chr7:105752988:105787550:DCHS1
chr7:109521279:109521409:GM24888
chr7:110046363:110046547:SNORA23
chr7:112225855:112355194:MICAL2
chr7:114631479:114636357:CALCA
chr7:118597296:118675086:TMC5
chr7:121865110:121918515:SCNN1B
chr7:122159436:122169875:PLK1
chr7:127027731:127042420:KIF22
chr7:130936202:130985660:HTRA1
chr7:133883198:134225097:ADAM12
chr7:140954838:140955961:IFITM2
chr7:141061273:141072119:B4GALNT4
chr7:141292005:141294999:DRD4
chr7:141475239:141493427:TSPAN4
chr7:141839069:141873084:MUC5B
chr7:143212154:143296549:KCNQ1OT1
chr7:143667613:143685872:TNFRSF23
chr7:14561359:14609289:NLRP5-PS
chr7:24541698:24546071:PINLYP
chr7:24978166:25005937:ATP1A3
chr7:25400052:25412886:CXCL17
chr7:27168429:27181086:GM21983
chr7:27486909:27490316:SERTAD1
chr7:28716803:28738144:FBXO17
chr7:31290518:31291821:SCGB1B2
chr7:31375591:31376916:SCGB1B3
chr7:33364342:33366322:SCGB2B20
chr7:43797576:43803822:KLK8
chr7:43995876:43999875:KLK1B11
chr7:44225436:44229617:KLK1
chr7:45082912:45092221:RCN3
chr7:4784594:4789656:TMEM238
chr7:48959096:49610090:NAV2
chr7:66109514:66173789:CHSY1
chr7:68737044:68749241:ARRDC4
chr7:79660195:79698134:TICRR
chr7:80454992:80535119:BLM
chr7:81600480:81706925:HOMER2
chr7:82867332:82871563:MEX3B
chr7:83932856:84086502:CEMIP
chr7:87246648:87398710:NOX4
chr7:92734165:92741468:4632427E13RIK
chr7:98051059:98119524:MYO7A
chr7:98494221:98501831:LRRC32
chr7:98835130:98855195:WNT11
chr7:99345374:99353230:SERPINH1
chr8:102864778:102865853:GM8730
chr8:104101624:104144502:CDH5
chr8:105605228:105622194:FAM65A
chr8:106168874:106198704:SLC7A6
chr8:106510912:106556908:CDH3
chr8:11198422:11312826:COL4A1
chr8:11312804:11449287:COL4A2
chr8:11399185:11417892:GM15419
chr8:115682941:115707794:MAF
chr8:122568014:122573128:CDT1
chr8:122628738:122699109:CBFA2T3
chr8:123653928:123663884:RHOU
chr8:125418062:125492710:SIPA1L2
chr8:128359072:128505462:NRP1
chr8:15011024:15033333:KBTBD11
chr8:22168151:22185819:CKAP2
chr8:23669657:24063105:ZMAT4
chr8:25808473:25814723:STAR
chr8:35375740:35388124:PPP1R3B
chr8:40926232:40990785:PDGFRL
chr8:48099091:48153233:DCTD
chr8:53586866:53639065:NEIL3
chr8:57304264:57320735:RP24-459A4.1
chr8:57320982:57324517:HAND2
chr8:57320986:57324233:RP24-459A4.3
chr8:57523827:57653031:GALNT7
chr8:69880368:69887687:CILP2
chr8:70493157:70504081:CRLF1
chr8:70594480:70597288:ISYNA1
chr8:71406009:71409904:ANKLE1
chr8:71611023:71624909:COLGALT1
chr8:77659247:77768970:4933431K23RIK
chr8:83955506:83970197:ASF1B
chr8:85636587:85690973:NETO2
chr8:92960078:93001667:SLC6A2
chr8:94137203:94139031:MT4
chr8:94214596:94315066:NUP93
chr8:94902868:94918098:CCDC102A
chr8:95017691:95045247:GPR97
chr9:107569116:107572776:HYAL2
chr9:107950962:107972268:TRAIP
chr9:110865710:110880113:TMIE
chr9:114375133:114390675:CRTAP
chr9:116087697:116175363:TGFBR2
chr9:120128779:120128935:GM24044
chr9:121489824:121495689:CCK
chr9:123259057:123260789:TMEM158
chr9:15314844:15314981:GM25791
chr9:15315188:15315321:GM22620
chr9:15315521:15315595:GM24357
chr9:15316488:15316588:GM23455
chr9:15316675:15316808:GM22579
chr9:20770049:20815067:COL5A3
chr9:21165713:21213248:PDE4A
chr9:21755441:21760286:SPC24
chr9:21800183:21852635:DOCK6
chr9:28994749:29963129:NTM
chr9:30899154:30922452:ADAMTS15
chr9:32696021:32757820:ETS1
chr9:34486125:35036716:KIRREL3
chr9:35116727:35130922:4930581F22RIK
chr9:36708481:36726658:CHEK1
chr9:37528077:37538319:ESAM
chr9:39587509:39603687:AW551984
chr9:41011097:41158062:UBASH3B
chr9:43221277:43239816:OAF
chr9:44334693:44336077:H2AFX
chr9:5298516:5307265:CASP1
chr9:53771534:53818161:SLC35F2
chr9:54286485:54341786:GLDN
chr9:54586510:54604661:IDH3A
chr9:55541147:55546180:ISL2
chr9:58287722:58313212:LOXL1
chr9:58488602:58499742:6030419C18RIK
chr9:59707636:59718874:GRAMD2
chr9:59966930:60511035:THSD4
chr9:62858103:62875918:CALML4
chr9:64137143:64173104:ZWILCH
chr9:64811339:64919667:DENND4A
chr9:65554385:65580040:PLEKHO2
chr9:65587159:65595967:PIF1
chr9:70031495:70038088:GCNT3
chr9:70407688:70421554:CCNB2
chr9:71215788:71296243:ALDH1A2
chr9:71626508:71771602:CGNL1
chr9:7445821:7455972:MMP3
chr9:75625731:75637773:LYSMD2
chr9:78430525:78443237:MB21D1
chr9:86743648:86758443:PRSS35
chr9:88521051:88522890:SNHG5
chr9:88723284:88731914:BCL2A1D
chr9:8899832:8968611:PGR
chr9:8971790:8975773:GM16485
chr9:90054266:90076089:CTSH
chr9:90163068:90208071:ADAMTS7
chr9:92275601:92297752:PLSCR2
chr9:92542222:92608428:PLOD2
chr9:95399291:95406722:CHST2
chr9:98422960:98446575:RBP1
chrX:100729941:100738894:GDPD2
chrX:102141715:102157091:ERCC6L
chrX:104077433:104201185:C77370
chrX:106143228:106160493:TLR13
chrX:106360455:106384071:GM6325
chrX:106920624:106933900:LPAR4
chrX:107397098:107403376:ITM2A
chrX:134308083:134362639:CENPI
chrX:143802230:143827414:CAPN6
chrX:153832292:153834243:SPIN2C
chrX:155323917:155338467:PRDX4
chrX:159414571:159498757:MAP7D2
chrX:159627271:159978069:SH3KBP1
chrX:160390689:160498070:GPR64
chrX:160488548:160499870:GM15241
chrX:163909016:163933666:AP1S2
chrX:167346321:167382749:PRPS2
chrX:21484543:21489164:AGTR2
chrX:36328352:36362341:LONRF3
chrX:38189792:38197046:ZBTB33
chrX:41401127:41678601:GRIA3
chrX:48025145:48034853:APLN
chrX:53055206:53057160:C430049B03RIK
chrX:53669176:53670408:CXX1B
chrX:53724825:53738441:4930502E18RIK
chrX:57231484:57338729:ARHGEF6
chrX:6779305:6948362:DGKK
chrX:71962624:71972722:PRRG3
chrX:71991848:72010218:CNGA2
chrX:74177258:74208500:TKTL1
chrX:8271150:8280179:SLC38A5
chrX:93304766:93632155:POLA1
chrX:9435251:9469324:CYBB
chrX:99136129:99148991:EFNB1
