# Supplementary material for: Gain-of-function mutant p53 together with ERG proto-oncogene drive prostate cancer by beta-catenin activation and pyrimidine synthesis
Source: Nat Commun. 2023 Aug 3;14:4671. doi: 10.1038/s41467-023-40352-4 (PMC10400651; doi:10.1038/s41467-023-40352-4)
Supplement: Supplementary file 6 — Supplementary Data 2 [file 41467_2023_40352_MOESM6_ESM.xlsx]

## Sheet: Sheet1
Supplementary Data 2. The list of 501 ERG target genes highly upregulated in prostate tumors from Pb-T2-ERG;Trp53 pcR172H/-mice
1810011H11RIK
4930486L24RIK
A430105I19RIK
AA467197
ADAM12
ADAMTS1
ADAMTS10
ADAMTS12
ADAMTS15
ADAMTS3
ADAMTS6
ADAMTS7
ADAMTS9
ADAP1
ADCY4
AEBP1
ALDH1A2
ALPK2
ANGPT1
ANGPTL2
ANKRD2
ANTXR1
AP1S2
APBB2
APLNR
AQP5
ARAP3
ARHGEF38
ARL11
ARRDC4
ARSJ
ASF1B
ASPG
ASXL3
ATG16L2
ATP8A2
AURKA
AURKB
AUTS2
B3GALNT1
B4GALNT4
BAMBI
BARD1
BC034090
BCL6B
BDKRB2
BICC1
BLM
BMP2
BRI3
BRIP1
BSG
BST1
BUB1B
C1QTNF1
C1QTNF6
C1QTNF7
C330027C09RIK
CALCA
CAPG
CAPN2
CAPN8
CBFA2T3
CBLB
CCDC102A
CCDC88A
CCK
CCM2L
CCNA2
CCNB2
CCNE2
CCNF
CD27
CD302
CD93
CDC14B
CDC25B
CDC45
CDCA2
CDCA7
CDH24
CDH3
CDH4
CDH5
CDK6
CDR2L
CDT1
CEBPB
CEMIP
CGNL1
CH25H
CHST11
CHST2
CHSY1
CIT
CLCN2
CLEC14A
CLEC1A
CLEC9A
CLIC6
CLIP4
CMBL
CNOT6
COL11A2
COL15A1
COL25A1
COL4A1
COL4A2
COL5A3
COLGALT1
CPA2
CREB3L1
CRLF1
CRMP1
CRTAP
CTSH
CTTNBP2NL
CXCL17
CXCL9
CXCR4
CYBB
CYP1B1
CYYR1
DCHS1
DCTD
DENND2C
DENND2D
DENND4A
DEPDC1A
DEPDC1B
DGKH
DGKK
DHFR
DKK2
DLL4
DNAH6
DNAIC1
DOCK6
DOT1L
DPP7
DRAM1
DTL
DTX4
DUT
EBF4
ECT2
EFNB1
ELK3
ELN
EMID1
EMILIN1
EPHB4
ERCC6L
ERRFI1
ESAM
ESPL1
ETS1
EVL
F2R
FADS1
FAM126A
FAM43A
FBLIM1
FBN2
FBP2
FBXO5
FER1L6
FGD2
FKBP7
FRAS1
FREM1
FSTL1
FYN
FZD1
FZD2
GABPB1
GALNT3
GALNT6
GALNT7
GAPDH
GAS7
GBP9
GCNT3
GEMIN4
GIMAP4
GIMAP6
GJA1
GJA5
GLDN
GLI2
GM15737
GM5431
GM9913
GNA14
GNG11
GNGT2
GPIHBP1
GRAMD2
GRASP
GRK6
GTSE1
HAND2
HAUS3
HC
HDAC7
HHAT
HHIPL1
HIP1
HIST1H2AC
HIST1H2AD
HIST1H2AE
HIST1H2AF
HIST1H2AI
HIST1H2BG
HIST1H2BJ
HIST1H4I
HIST2H4
HK2
HLX
HMCES
HMCN1
HOMER2
HOXA11
HPSE2
HS3ST1
HSD11B1
HSPA12A
HSPA12B
HTR2B
HTRA1
HYAL2
IDH3A
IER5
IER5L
IFITM2
IGF1
IGFBP3
IGFBP4
IIGP1
IKBIP
IL2RB
IL6
IMPA2
INF2
INHBA
INHBB
INSL6
ISYNA1
ITGA5
KANK3
KBTBD11
KCNE3
KCNK2
KCNMB2
KDELC1
KIF11
KIF18A
KIF20B
KIF22
KIF26B
KIF2C
KIRREL
KIRREL3
KLF10
KLHDC8A
KLHL6
KRTCAP3
LAMA1
LDLRAD4
LEF1
LHFP
LIMK1
LITAF
LONRF3
LOXL1
LOXL2
LPAR4
LRP1
LRRC32
LRRC55
LRRC8C
LRRTM2
LTBP2
LXN
LYPD2
LYPD6B
LYSMD2
MAD2L1
MAF
MAFB
MAL
MAP4K4
MAPK13
MASTL
MBOAT2
MCM4
MDFIC
MDN1
MEDAG
MELK
MEX3B
MGP
MGST1
MICAL2
MIS18A
MIS18BP1
MLLT3
MMP19
MMP3
MMS22L
MOXD1
MPZL1
MROH2A
MS4A8A
MUC4
NAV2
NAV3
NCAPD2
NCAPG
NCAPG2
NCOR2
NDC80
NEK2
NEK7
NES
NET1
NETO2
NFATC2
NID2
NIPAL1
NMRK1
NOTCH4
NPAS2
NPL
NPPC
NRARP
NREP
NRP1
NTM
NUDT17
NUP93
NUSAP1
OLFML2B
ORC1
OXTR
PBK
PCDH12
PCDH17
PCDH8
PCDH9
PCSK1
PCYOX1L
PDE4A
PDGFC
PDGFRA
PDGFRL
PECAM1
PENK
PHYHD1
PIK3CD
PINLYP
PKDCC
PKN3
PLA1A
PLA2G10
PLA2G4A
PLCG1
PLEKHG1
PLEKHO2
PLK3
PLOD2
PLOD3
PNOC
POLA1
POLQ
PON3
PPEF2
PPP1R18
PPP1R3B
PRICKLE1
PRKG2
PRND
PTCH2
PTGER4
PTK7
PTPN12
PXDN
QSER1
RAI14
RAN
RAP2A
RAPGEF5
RARB
RASGRP3
RASL10A
RASL11A
RASSF9
RBP1
RCC2
RCN3
RFC5
RFTN1
RGCC
RGL1
RGS19
RHOU
RIPK3
RNASE2A
RNF144A
ROR1
RPRM
RPS6KA5
RRM1
RRM2
S100A1
S1PR1
SAMD5
SBNO2
SCARF1
SCGB1B2
SCIMP
SCN8A
SCNN1B
SCUBE1
SDC1
SELP
SEMA4C
SEMA6B
SEMA6D
2023-09-11
2021-09-05
2021-09-09
SERPINB9
SERPINH1
SERTAD1
SFRP2
SH2B2
SH2D5
SH3KBP1
SHANK3
SHC3
SIPA1
SIPA1L2
SKP2
SLC20A1
SLC2A3
SLC35F2
SLC39A10
SLC6A2
SLCO5A1
SLFN1
SLFN3
SMC2
SMC4
SMO
SOGA1
SORCS2
SOX11
SOX2
SOX7
SPC24
SPIN2C
SPON2
SPSB1
SRGAP1
SST
ST3GAL1
STAB1
STIM2
STOM
STX11
STX19
STYK1
SULF1
SULF2
SYNJ1
TAC4
TACC3
TANC1
TBC1D14
TGFBI
TGFBR2
TGIF2
THEM6
THEMIS
THSD4
TIE1
TIPARP
TLR1
TLR13
TM4SF1
TMC5
TMEM158
TMEM198B
TMEM238
TMEM26
TMIE
TMSB10
TNFRSF18
TNFRSF9
TNNI1
TRABD2B
TRAF4
TRAIP
TRIB3
TRP53I11
TSPAN4
TSPAN8
TSPAN9
TXK
TYMS
UBASH3B
UHRF1
UMPS
UNC5C
UXS1
VCAN
VGLL3
WDR27
WISP1
WNT11
WSB1
XKR4
YBX3
ZBTB33
ZBTB46
ZFP518B
ZFP664
ZMAT4
ZMIZ1
ZWILCH
