# Supplementary material for: Gain-of-function mutant p53 together with ERG proto-oncogene drive prostate cancer by beta-catenin activation and pyrimidine synthesis
Source: Nat Commun. 2023 Aug 3;14:4671. doi: 10.1038/s41467-023-40352-4 (PMC10400651; doi:10.1038/s41467-023-40352-4)
Supplement: Supplementary file 7 — Supplementary Data 3 [file 41467_2023_40352_MOESM7_ESM.xlsx]

## Sheet: Sheet1
Supplementary Data 3. p53 mutant R248W-bound target genes identified by ChIP-seq in VCaP PCa cell line
AAMDC
ABCG1
ACACA
ACPT
ACTRT2
ADAM9
ADAMTS3
ADAR
ADARB2
ADRA1B
ALDH1A3
ALDH3B2
ALG10
ANHX
ANKRD10
ANKRD13B
ANKRD13D
ANKRD17
ANKRD20A1
ANKRD46
AP2A2
APLP2
AR
ARHGEF12
ARHGEF18
ARHGEF7
ARID1B
ARL2
ARL4D
ART1
ASB7
ATL3
ATP10A
ATP9B
AURKAIP1
B3GNT1
BAD
BANF1
BASP1
BBS1
BGLAP
BID
BMS1
BRMS1
BRMS1L
BRWD1
BSPH1
BTBD6
BTNL9
C11orf24
C11orf68
C11orf80
C1orf170
C1orf192
C21orf67
C21orf91
C9orf135
CA2
CACNA1B
CACNA1C
CACNG5
CALM3
CAPN1
CAPN15
CARKD
CARS2
CARTPT
CASC3
CBR3
CBWD5
CBWD6
CCDC59
CCDC85B
CCDC88B
CCL4
CCL4L2
CCND1
CCNG2
CCNI
CCT8L2
CD276
CDC42EP2
CDH18
CDHR2
CDK5R1
CDKAL1
CENPC
CENPU
CFL1
CHD2
CHKA
CHRNA10
CHRNA9
CHTOP
CKS1B
CLCF1
CLIC6
CNIH2
COL23A1
COL4A1
COL4A2
COPRS
CORO1B
CORO6
COX18
COX8A
CRLF3
CROCC
CTNNA1
CTNNB1
CTSH
CUL1
CWH43
CXADR
CXXC11
DCP1A
DCST2
DEFB115
DGCR6
DGCR6L
DHRS11
DHRS13
DHX32
DLG2
DNAJB6
DNAJC25
DNAJC4
DNAJC5
DOC2B
DOPEY2
DPF2
DPP3
DPY19L4
DRAP1
DSCAM
DUX4L2
DUX4L3
E2F3
EAPP
EDA2R
EHBP1L1
EHD1
EHMT1
EIF1AD
ELOVL2
EMB
ENSG00000173213
ENSG00000205236
ENSG00000256100
ENSG00000259680
ENSG00000267173
ENSG00000273294
EPB41L4B
EPN2
ERVFRD-1
ESRRA
EXD3
FAM110B
FAM135B
FAM174B
FAM203A
FAM207A
FAM20C
FAM27E3
FAM49B
FAM69B
FAM84B
FANK1
FAU
FCGR1B
FCGR2A
FERMT3
FGFR1
FIBP
FKBP2
FKBP4
FLAD1
FLRT1
FOLR4
FOXD4L5
FOXD4L6
FOXK2
FRA10AC1
FRG1
FRG2
FRG2B
FRG2C
FRMD8
G3BP2
GALC
GALNT11
GBE1
GCNT1
GGNBP2
GGT2
GGTLC3
GIT1
GK2
GNAI2
GNB2
GOLGA2
GOLGA6L4
GOSR1
GPR133
GPR137
GPR137B
GPR39
GPRIN1
GRAP
GRHL2
GRM4
GTPBP6
GUCY2F
HCN1
HFM1
HGSNAT
HIRA
HIST2H3PS2
HKR1
HMGA1
HRASLS2
HSPB1
HSPD1
HSPE1
HSPE1-MOB4
HUNK
ID4
IGF1R
IGHMBP2
IL9R
IMPAD1
ING1
INSM1
INTS4
IQSEC3
IRS2
IRS4
IZUMO2
KANSL1
KAT5
KAT6A
KCNJ12
KCNK4
KCNN3
KDM2A
KIAA1875
KLC2
KLF10
KLF4
KLK1
KMT2A
KMT2C
KMT2E
LCN10
LCOR
LEMD2
LETM2
LGALS12
LGALSL
LHX1
LINGO1
LMAN2
LNPEP
LNX2
LRRC27
LSR
LTBP3
MACROD1
MAMDC2
MAP1B
MARK2
MATN1
MBIP
MBOAT1
MCL1
METTL25
MICAL3
MMEL1
MPLKIP
MRM1
MRPL21
MRPL40
MRPL45
MRPL49
MRPS6
MSH3
MT-ATP6
MT-ATP8
MT-CO2
MT-CO3
MT-ND3
MT-ND4
MT-ND4L
MT-ND5
MTF2
MTIF3
MTRNR2L1
MTRNR2L2
MTRNR2L8
MTRNR2L9
MUC12
MUC17
MUC2
MUC3A
MUC5AC
MUC6
MUS81
MYC
MYO16
MYO19
MYO1D
MYT1L
MZT2A
NAA11
NAA40
NBPF1
NBPF16
NBPF9
NCAM2
NDUFV1
NECAP2
NEDD9
NEK8
NF1
NID1
NOTCH2
NOTCH2NL
NPBWR2
NPDC1
NRARP
NRIP1
NRXN2
NSFL1C
NTM
NTNG1
NUDT14
NUDT22
NUDT3
NUDT8
NUPR1L
ODF3
OLFM1
OPHN1
OPRL1
OR11H1
OR11H12
OR2V1
OR2V2
OR4A47
OR4A5
OR4C12
OR4C46
OR4F16
OR4F29
OR4F4
OR4F5
OTUB1
OVOL1
PACS1
PACSIN1
PALM2
PANX1
PBXIP1
PC
PCNT
PCP4
PDE4DIP
PDE6B
PDE8A
PDE9A
PDP1
PELI1
PELI3
PEX11G
PHYKPL
PIGG
PIGW
PIK3AP1
PIWIL1
PLA2G16
PLCB3
PLCXD1
PLEKHG4B
PLEKHN1
PLGLB1
PLGLB2
PMEPA1
PMF1
PMVK
POFUT2
POLD4
POLG
POLR2J
POLR2J3
POTED
POU5F1B
PPIA
PPIAL4B
PPIAL4G
PPP1CA
PPP1CC
PPP1R14B
PPP1R26
PPP2R3B
PPP2R5B
PPP6R1
PRDM15
PRDX5
PREX1
PRKCA
PRKRIR
PRUNE2
PSKH2
PSMD11
PSMD14
PTP4A3
PTPN3
PTPRN2
PWWP2B
PYGO2
RAB11FIP3
RAB11FIP4
RAB1B
RAB20
RAB34
RAD23B
RAD9A
RAI14
RARRES3
RASA4
RASA4B
RASGRP2
RASL10B
RBM14
RBM14-RBM4
RBM4
RBM4B
RCE1
RCOR2
RDM1
RELA
REXO1L1P
RGMA
RHOH
RHOU
RIMBP2
RIMBP3
RIMBP3B
RIPK4
RNASEH2C
RNF187
ROCK1
RPH3AL
RPIA
RPL18
RPL23A
RPL37
RPS10
RPS18
RPS6KA4
RPS6KB2
RRP1
RTN3
RUNX1
S100A13
SAC3D1
SALL3
SART1
SCAF4
SCAMP5
SCAPER
SCGB1C1
SCYL1
SEPT10,
SERINC2
SF1
SFSWAP
SH3RF3
SHC1
SHCBP1
SIPA1
SLC22A11
SLC22A12
SLC25A45
SLC29A2
SLC38A10
SLC5A3
SLC7A4
SLC9B1P1
SLCO3A1
SLCO5A1
SMARCD2
SMIM13
SMOC2
SNX16
SNX19
SNX32
SNX6
SOX1
SOX4
SPACA7
SPATA31A7
SPATC1L
SPDEF
SPDYE2
SPHK2
SPIN4
SPTBN2
SSH3
STIP1
STX16
STX16-NPEPL1
SUGCT
SULF1
SULF2
SULT2A1
SUV420H1
SWI5
TACC1
TADA2A
TANK
TATDN1
TBC1D10C
TBC1D2B
TBC1D3
TBC1D3B
TBC1D3F
TBC1D3H
TCEB3CL
TEX19
TEX29
TEX40
THBS2
THEM6
TIGD3
TINAGL1
TLCD1
TM2D2
TMEM106A
TMEM121
TMEM134
TMEM170B
TMEM242
TMEM50B
TMEM75
TMPRSS2
TNFAIP1
TNFRSF6B
TP53TG3B
TP53TG3C
TPCN2
TPTE
TRAF4
TRAPPC12
TRIM49B
TRIM7
TRMT112
TRPT1
TSNARE1
TSPY1
TTC1
TXN
U2AF1
UBE3A
UBTF
UCKL1
UGCG
UNC93B1
UPK3BL
USO1
USP14
USP17L19
USP17L23
USP18
USP3
USP41
USP9Y
UTS2R
VAV3
VPS51
VPS52
VRK3
WDR37
WDR45B
WDR73
WHSC1L1
WIZ
WSB1
YAP1
YBEY
YIF1A
YTHDC1
ZBTB7B
ZFP14
ZNF180
ZNF229
ZNF337
ZNF33B
ZNF341
ZNF37A
ZNF383
ZNF479
ZNF565
ZNF595
ZNF644
ZNF692
ZNF704
ZNF706
ZNF716
ZNF717
ZNF777
ZNF783
ZNHIT2
ZSCAN2
ZXDA
