# Supplementary material for: Gain-of-function mutant p53 together with ERG proto-oncogene drive prostate cancer by beta-catenin activation and pyrimidine synthesis
Source: Nat Commun. 2023 Aug 3;14:4671. doi: 10.1038/s41467-023-40352-4 (PMC10400651; doi:10.1038/s41467-023-40352-4)
Supplement: Supplementary file 8 — Supplementary Data 4 [file 41467_2023_40352_MOESM8_ESM.xlsx]

## Sheet: Sheet1
Supplementary Data 4. MP53BS sequences found in mutant p53 R248W bound gene loci that are similar to the MP53BS (25 bp) in the CNTTB1 promoter (at least 15 out of 25 bps are matched)
Association rule: Basal+extension: 5000 bp upstream, 1000 bp downstream, 1000000 bp max extension, curated regulatory domains included
# GREAT version 4.0.4	Species assembly: hg19
ACACA	Peak_chr17:35766495:35767602_motif_chr17:35767047:35767072:-:GCCCGCCCGCCCAGCGCTGCCTGGC (-178)
ACPT	Peak_chr19:51296818:51298620_motif_chr19:51297905:51297930:-:TCCCCACCTGGCCATGCCCTCTGCC (+4047)
ACTRT2	Peak_chr1:2613178:2614547_motif_chr1:2614057:2614082:+:GCACCCACGCCCCCAGGCGAGCATC (-324183)
ADAM9	Peak_chr8:38853049:38855183_motif_chr8:38853785:38853810:+:GCACCCCCGGGGCCCTCCGGCTGGG (-389)
ADAMTS3	Peak_chr4:73433522:73435867_motif_chr4:73434763:73434788:-:AGCCCCTCGTCCCTTCCCCCTCTCC (-179)
ADAR	Peak_chr1:154834607:154835732_motif_chr1:154835064:154835089:+:CCCTCCTCACAACCTGCCCGGTATC (-254488), Peak_chr1:154792125:154794631_motif_chr1:154793957:154793982:+:GCACCCTGGAGGCCCAGCCAATGTT (-212696), Peak_chr1:154786058:154788474_motif_chr1:154787116:154787141:-:GCCACATCTTGTCTAGCGCTTTGTA (-206584)
ADARB2	Peak_chr10:1281413:1282355_motif_chr10:1281923:1281948:+:CCCCCCTCCCTCCCGGTGTTTACTC (+497786)
ADRA1B	Peak_chr5:159349828:159351066_motif_chr5:159350443:159350468:-:GCCGTCACCAACCCATCCCCAGGTC (+6657)
ALDH3B2	Peak_chr11:67722458:67724038_motif_chr11:67723200:67723225:-:GCCGACAGGCCGCTCGCGCCGGGTC (-281146), Peak_chr11:67571635:67573669_motif_chr11:67572652:67572677:+:AGCCCCGCGGGCCTCTCCGCTCGCC (-130550)
ANKRD10	Peak_chr13:111717874:111720376_motif_chr13:111719108:111719133:-:GCGGCCTCCCTTCCCGCGCCTGCAA (-151709), Peak_chr13:111695807:111696379_motif_chr13:111695965:111695990:+:GCTCTCCAGCGCACTGTCCCACGCC (-128677), Peak_chr13:111688762:111690616_motif_chr13:111689547:111689572:-:GCCCCCATGAGTCCCCACCCTCCCA (-122273), Peak_chr13:111680269:111683011_motif_chr13:111682052:111682077:-:TCCCCATCGGAGTCCGACCCTGAGC (-…
ANKRD13B	Peak_chr17:27916558:27918267_motif_chr17:27917460:27917485:-:GCCCACCCACGTCCCTCACCTGCCT (-3073)
ANKRD13D	Peak_chr11:67054670:67058216_motif_chr11:67056472:67056497:+:GCCCCCTCCGGCCCCGCCTTCCTCT (-319)
ANKRD17	Peak_chr4:74123457:74125485_motif_chr4:74124408:74124433:-:GTAGCCCCACGCCCCTCCCCCGTCC (+31)
ANKRD20A1	Peak_chr9:68412046:68417626_motif_chr9:68413438:68413463:+:CCCCCACCCTGCCCCCACCCTGCCC (+488075), Peak_chr9:68420708:68422730_motif_chr9:68422400:68422425:-:GAGTCACCGCGCCCAGCCCAAGTTC (+494958), Peak_chr9:68423892:68427556_motif_chr9:68426058:68426083:+:CCCCCACCTACCCTCTCCCCTTGTC (+498963), Peak_chr9:68725362:68727025_motif_chr9:68726176:68726201:+:GCTCCCAGACGCGCCGCCGCAGGCC (+799433)
APLP2	Peak_chr11:129938919:129940683_motif_chr11:129939665:129939690:-:ACCCCTCAAGACCCCGCCCCCTTGC (0)
AR	Peak_chrX:66057416:66060294_motif_chrX:66059675:66059700:-:CAGCCAGTGCGCCCAACCCCATGTC (-705610), Peak_chrX:66077316:66084764_motif_chrX:66081159:66081184:-:ACCTTCTCACTCCATCCCCCTTCTG (-683425), Peak_chrX:66086889:66087996_motif_chrX:66087075:66087100:+:GCCCCCTTGATTCTTTCCTCTTCAC (-677022), Peak_chrX:66088425:66090099_motif_chrX:66088601:66088626:+:TCCCCTTCCCTTCCTTTCCCTTCCC (-675203), Peak_chrX:66101…
ARHGEF12	Peak_chr11:120206485:120207780_motif_chr11:120207065:120207090:+:GCCCCCACGGCCGCCGGCCTCCTCC (-654)
ARHGEF7	Peak_chr13:111596611:111603162_motif_chr13:111599907:111599932:-:AGCCCAGTGTGCCCAGCCCCTCCCC (-167737), Peak_chr13:111656868:111660036_motif_chr13:111658332:111658357:-:GTGCCTGCAGGAGCCTCCCCTTGTC (-109172), Peak_chr13:111678476:111679251_motif_chr13:111678810:111678835:+:CTCCCACCGAGCCCCACCCCTAATA (-88760), Peak_chr13:111680269:111683011_motif_chr13:111682052:111682077:-:TCCCCATCGGAGTCCGACCCTGAGC (-8…
ARL2	Peak_chr11:64780925:64782511_motif_chr11:64781661:64781686:-:GCCCCATGGTCCCCGGAGCCCCCTC (+133)
ARL4D	Peak_chr17:41399682:41401204_motif_chr17:41400583:41400608:-:GGTCCCCCGGGCCCAGCTGTCTTTC (-75884)
ATL3	Peak_chr11:63437944:63440207_motif_chr11:63439025:63439050:-:GCGCTTTCCCGCCCCGCCTCGCCTA (+8), Peak_chr11:63433431:63434212_motif_chr11:63433792:63433817:+:GAGCCACCGCGCCCGGCCTACCCTC (+5262), Peak_chr11:63403180:63404722_motif_chr11:63404513:63404538:-:GACCTCGTGATCCACCCGCCTTGAC (+35133), Peak_chr11:63401534:63402674_motif_chr11:63401689:63401714:-:GAGTCACCGCGCCCAGCCCCCTTTT (+36980), Peak_chr11:63397…
AURKAIP1	Peak_chr1:1310161:1310975_motif_chr1:1310573:1310598:+:GGCACTTCCGGTCCGTCCCCAAGTC (-31)
B3GNT1	Peak_chr11:66114096:66116093_motif_chr11:66115134:66115159:+:AGCCCCGAGCGCCGCCCCGCCCGCC (+68)
BAD	Peak_chr11:64050660:64061957_motif_chr11:64056223:64056248:+:TGCCCTACCCGCCCACCCCGCTGGC (-4198)
BANF1	Peak_chr11:65769343:65770546_motif_chr11:65770079:65770104:-:TCCCCTTCTCCCCGCAACCCCTCTG (+395)
BBS1	Peak_chr11:66276484:66278458_motif_chr11:66277404:66277429:-:GACCTCGTGATCCCCTCGCCTCGGC (-609)
BGLAP	Peak_chr1:156186225:156186657_motif_chr1:156186429:156186454:-:GCCGCCTTCCCCGCCGCCCCCGGGT (-25312)
BRMS1	Peak_chr11:66114096:66116093_motif_chr11:66115134:66115159:+:AGCCCCGAGCGCCGCCCCGCCCGCC (-2505)
BRWD1	Peak_chr21:40684995:40686507_motif_chr21:40685760:40685785:-:CCACGCGCCCTCCCCTCCCCCACTC (-6)
BSPH1	Peak_chr19:48457495:48459585_motif_chr19:48458600:48458625:+:GGCTCCTAGCCCTCATCTCCATTTC (+36887), Peak_chr19:48454418:48456192_motif_chr19:48454975:48455000:+:GAGCCACTGCGCCCGGCTTCTTGAA (+40122), Peak_chr19:48452885:48454149_motif_chr19:48453214:48453239:+:GGCTCCTAGCCCTCATCTCCATTTC (+41910), Peak_chr19:48422587:48423911_motif_chr19:48423089:48423114:+:GAGCCACTGCGCCCGGCTTCTTGAA (+72178)
BTNL9	Peak_chr5:180472390:180473412_motif_chr5:180472876:180472901:+:TCTCCCCAGCCCCCGACACCTCCTC (+5676)
C11orf68	Peak_chr11:65685925:65688252_motif_chr11:65687109:65687134:+:GGGCCTGGACGCCCCGCCCCCTCCA (-501)
C11orf80	Peak_chr11:66509766:66513233_motif_chr11:66511212:66511237:-:CCCCTCCCTATCCAGGCCCCTTTCC (-707)
C1orf170	Peak_chr1:911326:912755_motif_chr1:912081:912106:+:GCCCCCACCCCCACCAACCCCGGGA (+5456)
C1orf192	Peak_chr1:161438588:161440139_motif_chr1:161439298:161439323:+:AGCGCCTCTGGCCCCAGCACTGGGC (-101700)
C21orf67	Peak_chr21:46359616:46360376_motif_chr21:46359981:46360006:-:GCACTCGGGCGCGCAACCCCCTCAC (-236)
C21orf91	Peak_chr21:19191022:19192130_motif_chr21:19191567:19191592:-:CCCACCTGAGCCCCGACCCCCAGTC (+127)
CA2	Peak_chr8:86554846:86557033_motif_chr8:86555898:86555923:-:GACCCCCAGCTCCATGCCCGGCCTC (+179859), Peak_chr8:86557576:86560185_motif_chr8:86558683:86558708:-:ACGGCCACTCTTCTCACCCCTCGTC (+182800), Peak_chr8:86560500:86576315_motif_chr8:86568315:86568340:-:TGCCGCTTGCCAGCCGCCCCAAGGC (+192327)
CALM3	Peak_chr19:47103689:47104794_motif_chr19:47104270:47104295:+:GCACCGCCGAGCTGTGCCCCTCCGC (-251)
CARKD	Peak_chr13:111231105:111231880_motif_chr13:111231819:111231844:+:TTTCCTTTGAGACCCGCTGCTTGAC (-36515), Peak_chr13:111250723:111254460_motif_chr13:111252392:111252417:+:GACTACAGGCGCCCGCCACCGTGCC (-15416), Peak_chr13:111266051:111269423_motif_chr13:111268168:111268193:-:CCCCGCGCGCGGGCTGCCCCTCGGC (-271), Peak_chr13:111276535:111281616_motif_chr13:111278953:111278978:-:GGCCCCTGCTGCCTCCTCCCCAGCC (+11068…
CARS2	Peak_chr13:111357240:111360184_motif_chr13:111358672:111358697:-:CTCCCGGCGCGGCACCGCCCTCCTC (-208), Peak_chr13:111349096:111353236_motif_chr13:111351378:111351403:-:CCCCCTGCCCCCACCCCTCCTTGGG (+7338), Peak_chr13:111302698:111305848_motif_chr13:111304226:111304251:-:GCCCTCTTCCTTCTCTCCCCCACTC (+54231), Peak_chr13:111296835:111300442_motif_chr13:111298247:111298272:+:CCCACCAGAGGACCCGACCCATGCC (+59865)…
CARTPT	Peak_chr5:71146736:71146945_motif_chr5:71146768:71146793:-:TCCCCGGGGCTCCCGCCGGCTTCTC (+131851)
CBWD6	Peak_chr9:69381297:69382278_motif_chr9:69381756:69381781:-:GCTCCCTGGCGGCGCGCGCCTGCAC (-119195)
CCDC59	Peak_chr12:82752004:82752751_motif_chr12:82752124:82752149:+:GCCACTTCGCGGACCGCCTCACCGG (+189)
CCDC85B	Peak_chr11:65655151:65656494_motif_chr11:65656036:65656061:-:CGCCGCTCCCGCCCCGTCCCCTCCC (-2052)
CCDC88B	Peak_chr11:64096617:64103067_motif_chr11:64099826:64099851:-:GTCGTCTCCCCACCCACCACTTGAG (-7853), Peak_chr11:64106906:64113906_motif_chr11:64110377:64110402:-:TCCCCCCCGGGAACAGCCCTCCTTC (+2711)
CCL4	Peak_chr17:34493140:34494646_motif_chr17:34493790:34493815:-:GCTTCCCCGCCACGGGCACCTCGTT (+62910)
CCL4L2	Peak_chr17:34745832:34747914_motif_chr17:34746849:34746874:-:GCTTCCCCGCCACGGGCACCTCGTT (+107080)
CCNG2	Peak_chr4:78077677:78079675_motif_chr4:78078620:78078645:-:GCCTCCACCCGCCCGCGGCCTCGCG (+372)
CCNI	Peak_chr4:77996437:77997695_motif_chr4:77997122:77997147:-:TTCCCCTCCCTCCCCAGCCTTCCCC (+92)
CD276	Peak_chr15:73975966:73977109_motif_chr15:73976527:73976552:-:CCCCGCCCCCGCCCCGCCCCGCCCC (-16)
CDC42EP2	Peak_chr11:65081946:65084372_motif_chr11:65083136:65083161:-:GGTCTCCAGCGCCCCTCCCCCGGGC (-1532)
CDK5R1	Peak_chr17:30813277:30815278_motif_chr17:30814313:30814338:-:ACCCCCGCCCGCCGCCGCCGCTGCG (+641), Peak_chr17:31149322:31149928_motif_chr17:31149610:31149635:+:GCCGCGCCGAGCCGGGCCCGTGGCC (+335988)
CDKAL1	Peak_chr6:20519173:20520293_motif_chr6:20519822:20519847:-:GAGCCACCGCACCCGGCCCAGAGTG (-14955), Peak_chr6:20586578:20588365_motif_chr6:20587364:20587389:+:GTGCCACCACGCCCCGCTAATTTTT (+52784), Peak_chr6:20701716:20703205_motif_chr6:20702909:20702934:+:TCCTCATGATGTCCAGCCACTTGTG (+167773), Peak_chr6:20722040:20724341_motif_chr6:20723711:20723736:-:GGCCTGCCACACTCAACCCCTTGTG (+188503)
CENPU	Peak_chr4:185655014:185655608_motif_chr4:185655243:185655268:+:GGAAGCTCCCGCCAAGCCCCTCGCC (-24)
CFL1	Peak_chr11:65624096:65626236_motif_chr11:65625255:65625280:-:CGCCCCTCGCGGAACGGCCGGCGTC (+1720)
CHD2	Peak_chr15:93352223:93353051_motif_chr15:93352584:93352609:-:TGTCCCTCCGGGCCGGCCACGTGGC (-90421), Peak_chr15:93425458:93426355_motif_chr15:93425898:93425923:-:GCCCGCTCCCCTCCCCCACCATCCC (-17151), Peak_chr15:93447100:93447927_motif_chr15:93447512:93447537:-:GCGCCGGCGCCGGCCGGCCTTTGAA (+4456)
CHKA	Peak_chr11:67912928:67915174_motif_chr11:67914159:67914184:-:ATCCCGGGGCTTCCCTCCCCTTAGC (-25380)
CHTOP	Peak_chr1:153606319:153607137_motif_chr1:153606834:153606859:-:ACCGCACCTCCCCCGGCTCCTTCTC (+203)
CKS1B	Peak_chr1:154944897:154948426_motif_chr1:154946802:154946827:+:TCCAACTTTCTCCCCGGGCCCTGCC (-513)
CLCF1	Peak_chr11:67139882:67141114_motif_chr11:67140488:67140513:+:CCTTCCTCCCGCCCGCCCTCCTACC (+710)
CNIH2	Peak_chr11:66049041:66050502_motif_chr11:66049875:66049900:-:CCCCCCACCCCACCCCCGTCTTCCC (+4102)
COL4A1	Peak_chr13:110958661:110961769_motif_chr13:110959974:110959999:-:TCGCTCTCCCACCCTCCCCCTTTCT (-719), Peak_chr13:110912841:110915607_motif_chr13:110914145:110914170:+:GCCACCCCGGGCCTGGTGCAGTGCC (+45272), Peak_chr13:110892585:110894506_motif_chr13:110892907:110892932:-:GCCCCCTCTGGCCAGGCGAGGTCTG (+65950), Peak_chr13:110874260:110875068_motif_chr13:110874472:110874497:+:GCACCCCAGGGCCCTGGCACCCCTC (+84832…
COL4A2	Peak_chr13:110958661:110961769_motif_chr13:110959974:110959999:-:TCGCTCTCCCACCCTCCCCCTTTCT (+601), Peak_chr13:110981691:110984310_motif_chr13:110982997:110983022:-:ACCCCATCGTGCCCTGCGGATCGGA (+23387), Peak_chr13:111003014:111004684_motif_chr13:111003703:111003728:+:GAGCCCCCGCACCCAGCCTTCTCTC (+44235), Peak_chr13:111007112:111010335_motif_chr13:111008888:111008913:+:GCCCACTCCTGCCCACCTCTCTGGG (+49110…
COPRS	Peak_chr17:29876493:29877431_motif_chr17:29876923:29876948:+:GCGGGCGCGGGACCTGCCCCTGACC (+309394)
CORO1B	Peak_chr11:67210010:67211417_motif_chr11:67210713:67210738:-:CCCCTTGGCCGCCCAGCCTCTCCTC (+549)
COX8A	Peak_chr11:63712216:63715260_motif_chr11:63714589:63714614:-:GAGCCACCGCACCCAGCCCTGTTTT (-28341), Peak_chr11:63718821:63720417_motif_chr11:63719176:63719201:-:GGCTCAACACGCCCCACCCCGCCCC (-22460), Peak_chr11:63731618:63735153_motif_chr11:63732633:63732658:+:TCCCCTGGGGTCCCCACCACCTGAC (-8693), Peak_chr11:63740728:63744846_motif_chr11:63742501:63742526:+:GCCCTCCCTCTCCTGTCGCCTCCTC (+708)
CRLF3	Peak_chr17:29034170:29036515_motif_chr17:29035377:29035402:+:CCCTCCTTTTGCCCCTCCCCCTTGC (+116451)
CROCC	Peak_chr1:16958219:16960242_motif_chr1:16958792:16958817:+:GGTCCTTGTCGACCTGATCCTTCTC (-289214), Peak_chr1:16970211:16972561_motif_chr1:16971259:16971284:+:ACCGGCCCGCGCCCAGCCTCCGCTA (-277059), Peak_chr1:16992084:16994034_motif_chr1:16992728:16992753:-:GCCCCCAGGTGCCCTAGCGCATATG (-255386), Peak_chr1:17019475:17021590_motif_chr1:17020630:17020655:+:CCGCCGTGGCGCCAGGAACCTTTTG (-227912), Peak_chr1:17066…
CTNNA1	Peak_chr5:138088749:138089305_motif_chr5:138089028:138089053:-:GTCCCGGCCCCGCCCGCCCTTCCTG (-85)
CTNNB1	Peak_chr3:41240412:41241262_motif_chr3:41240799:41240824:+:GTGCCCAGGCACCCCACCCCGGCCC (-93)
CWH43	Peak_chr4:49267980:49270501_motif_chr4:49268505:49268530:-:GCCTCCTTTCCTCCCCTCCTTTTTC (+280977), Peak_chr4:49272429:49274203_motif_chr4:49273244:49273269:+:TCGCCAGCGCGCCCAGCCTCAGGGC (+285052), Peak_chr4:49280648:49283849_motif_chr4:49281970:49281995:-:GCCCCCTGGGACTCTCCTGTCTGTC (+293985), Peak_chr4:49284160:49303263_motif_chr4:49294011:49294036:-:GCCCCCTGGGACTCTCCTGTCTGTC (+305448), Peak_chr4:49304…
CXADR	Peak_chr21:18884839:18886439_motif_chr21:18885574:18885599:-:CCCAAATCGCGCCCGCCCCCTCCCC (+939)
CXXC11	Peak_chr2:242838654:242839018_motif_chr2:242838789:242838814:-:CACCCCTTCACCCACACCCCTTCAC (+26955), Peak_chr2:243152485:243154277_motif_chr2:243153356:243153381:-:GCGCCGGCGCCCCGCGCCTCTCTGC (+341500)
DCP1A	Peak_chr3:53381476:53382014_motif_chr3:53381698:53381723:+:GCGCGCACGCTCCGGGCGCCGGGTT (-91)
DCST2	Peak_chr1:154985701:154990974_motif_chr1:154988322:154988347:-:TCCCACCCTGTCCCCTACCCATGGC (+17898), Peak_chr1:154970507:154982200_motif_chr1:154976358:154976383:-:CCCCACTCCCGCCCCCACCTCGCTC (+29882)
DEFB115	Peak_chr20:29518238:29518918_motif_chr20:29518418:29518443:-:GCCCTCTGCCTCCCTCCTCCTTTGA (-326889), Peak_chr20:29582358:29583036_motif_chr20:29582889:29582914:+:GTCCTCTCTCCCTGTGCCAATTGCC (-262770), Peak_chr20:29618558:29619197_motif_chr20:29618678:29618703:+:GTATGCACTCCCCCCAGCCCTTGGC (-226589), Peak_chr20:29633987:29635244_motif_chr20:29634392:29634417:-:GTCCTCTCTGCCCAGACCCCTAGTT (-210851), Peak_ch…
DGCR6	Peak_chr22:18778315:18781080_motif_chr22:18779648:18779673:-:GCCCTGTCCCCTACCTGCCCTGCTC (-114038)
DHRS13	Peak_chr17:27229370:27230542_motif_chr17:27229931:27229956:+:GCAACCCCGCGCCCAGCAGCAGCGC (+133)
DLG2	Peak_chr11:85195008:85195298_motif_chr11:85195242:85195267:+:CCCCCGTTCCTCCCGACCCCTCCAC (+143161)
DNAJB6	Peak_chr7:157939637:157941923_motif_chr7:157940754:157940779:+:CCCATCTCACGCCACGTGTCTTTCC (+811120)
DNAJC5	Peak_chr20:62579595:62580034_motif_chr20:62579884:62579909:-:CCCTCCTCACACCGAGGCGCATGGC (+53280)
DOC2B	Peak_chr17:164307:167214_motif_chr17:165772:165797:+:GTCCCTGTGCCCCACCTCCATTGAC (-134334), Peak_chr17:153389:154009_motif_chr17:153668:153693:-:CCTCCCTCCCTCCCCATCTCTTTCC (-122272)
DPP3	Peak_chr11:66245409:66248324_motif_chr11:66246891:66246916:+:GTACCCAAACGCCCCTCACCCTGCG (-1013)
DPY19L4	Peak_chr8:95731577:95732504_motif_chr8:95732101:95732126:-:GCCGCCGCGCCCCCACTTCCTGACC (-87)
DRAP1	Peak_chr11:65685925:65688252_motif_chr11:65687109:65687134:+:GGGCCTGGACGCCCCGCCCCCTCCA (+361)
DUX4L2	Peak_chr4:191007723:191008995_motif_chr4:191008477:191008502:+:GCGCCCCCCTCCCCCCTCCCCCCTC (-3501), Peak_chr4:191043320:191044272_motif_chr4:191043472:191043497:-:CCACCTTCGCGATGTCCCCCGCGTC (+31936)
DUX4L3	Peak_chr4:191007723:191008995_motif_chr4:191008477:191008502:+:GCGCCCCCCTCCCCCCTCCCCCCTC (-201)
E2F3	Peak_chr6:20267399:20269079_motif_chr6:20268444:20268469:-:CTCACCACCAGCCCCACCCCTGTAC (-134159), Peak_chr6:20401025:20405059_motif_chr6:20403045:20403070:-:GCCGCCCCGCGCGCCTGGCCGAGCC (+644), Peak_chr6:20519173:20520293_motif_chr6:20519822:20519847:-:GAGCCACCGCACCCGGCCCAGAGTG (+117335)
EAPP	Peak_chr14:35024763:35025917_motif_chr14:35025619:35025644:+:ATACCCTCGCGCCCACCACACTCTC (-16424)
EDA2R	Peak_chrX:66747238:66752114_motif_chrX:66750865:66750890:-:GCCTCTTAGCTCCCCTGCCCTTGGG (-890793), Peak_chrX:66740712:66746531_motif_chrX:66746184:66746209:-:ACCCCTCCACTCCTCACCCCTGATT (-884739), Peak_chrX:66728671:66732541_motif_chrX:66729564:66729589:-:CACCCCTCCCGCCAGGTGCTCTGTC (-871723), Peak_chrX:66713552:66716520_motif_chrX:66715284:66715309:+:TCTCCCTCTCTCCTGCCACCATGTG (-856153), Peak_chrX:66651…
EHBP1L1	Peak_chr11:65341087:65342873_motif_chr11:65342050:65342075:-:CCCCGCCCCCGCCGGGGCCCCTTGC (-1529)
EHD1	Peak_chr11:64644021:64646894_motif_chr11:64645490:64645515:+:CCCCGGACGCGCCCCCCGCCCCCTG (+733)
EIF1AD	Peak_chr11:65769343:65770546_motif_chr11:65770079:65770104:-:TCCCCTTCTCCCCGCAACCCCTCTG (-317)
ELOVL2	Peak_chr6:11042943:11045778_motif_chr6:11044358:11044383:+:GCGCCCGCGCCGGCGCCCGCTCGGC (+186)
ENSG00000173213	Peak_chr18:106076:112531_motif_chr18:108920:108945:-:GCCCCCTGTAGGCCAAAGCCTAGAC (-59747)
ENSG00000256100	Peak_chr11:63740728:63744846_motif_chr11:63742501:63742526:+:GCCCTCCCTCTCCTGTCGCCTCCTC (+695)
ENSG00000259680	Peak_chr16:33965455:33965864_motif_chr16:33965701:33965726:+:TCTGCCGCCGTGCCCGCCCCTTCTC (-317964), Peak_chr16:33962321:33964317_motif_chr16:33963241:33963266:+:GCCTCTTGGCGCCCCCTCGATGCTC (-315623), Peak_chr16:33954250:33960801_motif_chr16:33956994:33957019:-:ACCCGCCCGCTTGCCGACGCGGGTC (-309830), Peak_chr16:33952142:33953779_motif_chr16:33953410:33953435:+:GACACTTTTCGCTGCGACCCTTATG (-305265), Peak_ch…
ENSG00000273294	Peak_chr5:34189006:34193708_motif_chr5:34191562:34191587:+:GTCTCTTCGGGTCACACCCGCTGTG (-66724), Peak_chr5:34178667:34183742_motif_chr5:34181740:34181765:-:TCCCTGTGGGGCTCCGCACTGTGCC (-56572)
EPB41L4B	Peak_chr9:112082638:112083641_motif_chr9:112083108:112083133:+:CCCGCGCCGCGCGCCGGCCGAGGGC (+104)
EPN2	Peak_chr17:18965111:18966092_motif_chr17:18965660:18965685:+:TCCCATTCTCGCTCCCTCTTTTGTC (-175052), Peak_chr17:19015138:19015877_motif_chr17:19015489:19015514:-:TCCCATTCTCGCTCCCTCTTTTGTC (-125146)
ESRRA	Peak_chr11:64063135:64076811_motif_chr11:64071362:64071387:-:ACCCCCCTGGGCCCCAGCCCTGCAA (-3726)
EXD3	Peak_chr9:140249511:140250474_motif_chr9:140250037:140250062:-:CTCCTTTCTCCTTCCGCCCTTTCTC (+67721)
FAM110B	Peak_chr8:58121050:58123024_motif_chr8:58121991:58122016:+:GTTACCATGTACCCCTGCCCTTGCC (-785076), Peak_chr8:58123297:58126539_motif_chr8:58124834:58124859:+:GCCCTCTCCTGCGCTGCTCCTGTCT (-782195)
FAM174B	Peak_chr15:93425458:93426355_motif_chr15:93425898:93425923:-:GCCCGCTCCCCTCCCCCACCATCCC (-226719), Peak_chr15:93352223:93353051_motif_chr15:93352584:93352609:-:TGTCCCTCCGGGCCGGCCACGTGGC (-153449)
FAM207A	Peak_chr21:46359616:46360376_motif_chr21:46359981:46360006:-:GCACTCGGGCGCGCAACCCCCTCAC (+71)
FAM27E3	Peak_chr9:67790247:67792197_motif_chr9:67791031:67791056:-:GCCCCCCACCCCCGGGTCCCAGGTG (-4598)
FAM69B	Peak_chr9:139622434:139623568_motif_chr9:139623048:139623073:+:GGGCTCCCGCGACGCGCTCCGTCCC (+15979)
FAM84B	Peak_chr8:127570301:127571121_motif_chr8:127570750:127570775:-:GCTCCCGGCCGCTCGGCGCAATGTG (-73)
FANK1	Peak_chr10:127579976:127582276_motif_chr10:127581947:127581972:+:GACTACGGGCGCCCGCCACCATGCC (-3982), Peak_chr10:127583666:127586151_motif_chr10:127584890:127584915:-:GCCCCGACGTCGCCGACCCGCGGTC (-199)
FAU	Peak_chr11:64889002:64890047_motif_chr11:64889597:64889622:-:GCGCCCTCGCTTCTTCCTCTTTCTC (+420)
FCGR2A	Peak_chr1:161438588:161440139_motif_chr1:161439298:161439323:+:AGCGCCTCTGGCCCCAGCACTGGGC (-35856)
FERMT3	Peak_chr11:63963173:63969611_motif_chr11:63966739:63966764:-:GACCTCTTGATCCGCCCACCTCGGC (-7814), Peak_chr11:63971124:63973647_motif_chr11:63971778:63971803:+:GGGCCCTCCCAGCACACGCATGGTC (-1820), Peak_chr11:63984503:63991274_motif_chr11:63987884:63987909:+:TCCCCCTCACCCCTCTCGCCCAGGA (+13683)
FGFR1	Peak_chr8:38591688:38593678_motif_chr8:38592757:38592782:-:GACCCAAGGCAACTCCCCACCTGTC (-267320), Peak_chr8:38324578:38326486_motif_chr8:38325573:38325598:+:GCTCCGGCCCGCCGCCCCCGGGCTC (-169)
FIBP	Peak_chr11:65655151:65656494_motif_chr11:65656036:65656061:-:CGCCGCTCCCGCCCCGTCCCCTCCC (+179)
FKBP2	Peak_chr11:63991512:64022016_motif_chr11:64007301:64007326:+:CCCAAGCCCAGCCCCTACCCTTCTC (-2456)
FLAD1	Peak_chr1:154955157:154956696_motif_chr1:154956280:154956305:+:GCCTGCTCTCCCCCATTGTCTTTTC (+78)
FLRT1	Peak_chr11:63763049:63782943_motif_chr11:63772982:63773007:-:CCCCACTCACCCCCACAACCTTGCC (-97664), Peak_chr11:63783332:63787382_motif_chr11:63785427:63785452:+:CCCACCTGGCGCCCCCAAACTCCAC (-85303), Peak_chr11:63787812:63797938_motif_chr11:63792813:63792838:+:TCCCCCTGACTCCCAGATCCCCATC (-77785), Peak_chr11:63801191:63807319_motif_chr11:63804258:63804283:-:TGCCCGCCGCCCCCCGCCCAGGCAC (-66405), Peak_chr11:…
FOXD4L5	Peak_chr9:69381297:69382278_motif_chr9:69381756:69381781:-:GCTCCCTGGCGGCGCGCGCCTGCAC (+797027)
FOXD4L6	Peak_chr9:68725362:68727025_motif_chr9:68726176:68726201:+:GCTCCCAGACGCGCCGCCGCAGGCC (+476010), Peak_chr9:68423892:68427556_motif_chr9:68426058:68426083:+:CCCCCACCTACCCTCTCCCCTTGTC (+776480), Peak_chr9:68420708:68422730_motif_chr9:68422400:68422425:-:GAGTCACCGCGCCCAGCCCAAGTTC (+780485), Peak_chr9:68412046:68417626_motif_chr9:68413438:68413463:+:CCCCCACCCTGCCCCCACCCTGCCC (+787368)
FRA10AC1	Peak_chr10:95462219:95462796_motif_chr10:95462489:95462514:+:GCCAAGTCGCGGCTCCCAGTTTTTC (-179)
FRG1	Peak_chr4:190478648:190479276_motif_chr4:190478984:190479009:+:ACCCCTTCCCTACACCACCCCTTTC (-382981), Peak_chr4:190767238:190768308_motif_chr4:190767779:190767804:+:TGTCCCTCGGCTCTCTCCCATTCTC (-94170), Peak_chr4:190942849:190944255_motif_chr4:190943351:190943376:+:GCGCCCTGCCACCCTGTCCCGGGTG (+81609)
FRG2	Peak_chr4:190942849:190944255_motif_chr4:190943351:190943376:+:GCGCCCTGCCACCCTGTCCCGGGTG (+4860)
FRG2B	Peak_chr10:135490635:135491271_motif_chr10:135491016:135491041:-:GCGCCCTGCCACCCTGTCCCGGGTG (-50654)
FRG2C	Peak_chr3:75679348:75680481_motif_chr3:75680373:75680398:+:GCCTTCTAGCCTTCTGCTTCTTGGC (-33566), Peak_chr3:75717919:75719228_motif_chr3:75718525:75718550:-:GCGCCCTGCCACCCTGTCCCGGGTG (+5093)
FRMD8	Peak_chr11:65153317:65154694_motif_chr11:65153991:65154016:-:GCCCGCGCATGCCCGGACGCCAGCC (-64), Peak_chr11:65183671:65184597_motif_chr11:65183927:65183952:-:CCACCCACGCTGTCCGCCCAGTGGG (+30064), Peak_chr11:65185593:65187774_motif_chr11:65186582:65186607:-:GCCTGCTCTGCCCCCACCTCTCATG (+32614), Peak_chr11:65189328:65192583_motif_chr11:65190871:65190896:-:CCCGGCCTGGGCCCCGTCCCAGGCC (+36886), Peak_chr11:652…
G3BP2	Peak_chr4:76598486:76598950_motif_chr4:76598600:76598625:+:CCCCCTTTGCCACCGCCCCCTCTTA (+435)
GALC	Peak_chr14:88237568:88237829_motif_chr14:88237714:88237739:-:CCTTCCCCCCACCCCACCCCTGGGG (+221916)
GCNT1	Peak_chr9:79186651:79186948_motif_chr9:79186799:79186824:+:GCCCCCTCGCCCGTCACGCAACGCA (+130218)
GGNBP2	Peak_chr17:34900209:34901941_motif_chr17:34901053:34901078:-:GCTTCTGGGCGCACCCCGCCCAGTC (+338)
GGT2	Peak_chr22:21598367:21600814_motif_chr22:21598431:21598456:-:GCTCCCTGGATATCCCCACATTCTC (-17665)
GIT1	Peak_chr17:27916558:27918267_motif_chr17:27917460:27917485:-:GCCCACCCACGTCCCTCACCTGCCT (-846)
GNB2	Peak_chr7:100270757:100271846_motif_chr7:100271077:100271102:-:TCAGCCTCCCGCCCCGCCTGGAATG (+148)
GOSR1	Peak_chr17:29034170:29036515_motif_chr17:29035377:29035402:+:CCCTCCTTTTGCCCCTCCCCCTTGC (+230963)
GPR137	Peak_chr11:64032400:64042074_motif_chr11:64037156:64037181:+:GAGCCGCCGCGACCCCTTCCGTCTC (-14574)
GPR137B	Peak_chr1:236260411:236260734_motif_chr1:236260642:236260667:-:GCTCCATTCTGAGTCACCCCTGGTC (-45259)
GPR39	Peak_chr2:133011899:133013587_motif_chr2:133013435:133013460:-:GGCCAATCGCACGCCCCCCGTGGCA (-161404), Peak_chr2:133015108:133017400_motif_chr2:133015800:133015825:-:ACCACGCCCGGCTCCTCCCCTTCAC (-157893), Peak_chr2:133021913:133023732_motif_chr2:133022875:133022900:+:CCCCACCCGAACCCACCCCCCTGCC (-151324), Peak_chr2:133024926:133031718_motif_chr2:133029578:133029603:+:GCCCCACCGTGCCTGACTCAGTTTC (-145825),…
GRAP	Peak_chr17:19015138:19015877_motif_chr17:19015489:19015514:-:TCCCATTCTCGCTCCCTCTTTTGTC (-64558), Peak_chr17:18965111:18966092_motif_chr17:18965660:18965685:+:TCCCATTCTCGCTCCCTCTTTTGTC (-14652)
GRM4	Peak_chr6:34191116:34192440_motif_chr6:34191774:34191799:+:CCATTCCCGAGCTCCGCCCCCTCTG (-77921)
GUCY2F	Peak_chrX:108297347:108297837_motif_chrX:108297662:108297687:+:GAGGCCCCCGGCGCCCCCCGGTGTC (+427709)
HIRA	Peak_chr22:19419278:19420312_motif_chr22:19419758:19419783:-:GCCCTCGCGCGGGCCTCGGCTCCGC (-539)
HKR1	Peak_chr19:37760877:37762221_motif_chr19:37761586:37761611:-:TCCCCATCCGGAGCAGCCTCTTTGC (-64031), Peak_chr19:37770740:37775543_motif_chr19:37773033:37773058:+:GCCCACTGCCTCCCTCCCTCCTGGC (-52438), Peak_chr19:37775851:37779228_motif_chr19:37777650:37777675:+:ACTCCCCCGCTCCACCCCCCCTTAC (-48040), Peak_chr19:37779389:37791150_motif_chr19:37785227:37785252:+:TCCCCCGCTCCACCCCCCCTTACTC (-40310), Peak_chr19:…
HMGA1	Peak_chr6:34191116:34192440_motif_chr6:34191774:34191799:+:CCATTCCCGAGCTCCGCCCCCTCTG (-12872)
HRASLS2	Peak_chr11:63376900:63378807_motif_chr11:63378073:63378098:+:TCTTCTTCTCTCCCCTCCCCTTTGC (-46999), Peak_chr11:63358968:63361595_motif_chr11:63360565:63360590:+:GCCCTACTGGGTGCCGGGCCTTGTC (-29427), Peak_chr11:63341154:63342202_motif_chr11:63341820:63341845:-:GCCTTGTTGCTTCCATCTCCTTGGC (-10823), Peak_chr11:63335798:63337088_motif_chr11:63336522:63336547:-:GAGCCACCGTGCCTGGCCAAATGTC (-5588)
HSPD1	Peak_chr2:198364221:198365339_motif_chr2:198364709:198364734:+:CGCCCCTCCCTACCCGCGCAGGGTG (-9)
HSPE1	Peak_chr2:198364221:198365339_motif_chr2:198364709:198364734:+:CGCCCCTCCCTACCCGCGCAGGGTG (+62)
HSPE1-MOB4	Peak_chr2:198364221:198365339_motif_chr2:198364709:198364734:+:CGCCCCTCCCTACCCGCGCAGGGTG (-357)
ID4	Peak_chr6:19836974:19839494_motif_chr6:19838338:19838363:+:ACCACCGCCCGCGCCGCCACACCAC (+617)
IGF1R	Peak_chr15:99190326:99191787_motif_chr15:99191026:99191051:+:AGCCACACGGGCCGCGCCCTTCCCC (-1143)
IGHMBP2	Peak_chr11:68671113:68671928_motif_chr11:68671495:68671520:-:GCGGCCTCCCGTACCTGCGCTCCTC (+211)
IMPAD1	Peak_chr8:58123297:58126539_motif_chr8:58124834:58124859:+:GCCCTCTCCTGCGCTGCTCCTGTCT (-218515), Peak_chr8:58121050:58123024_motif_chr8:58121991:58122016:+:GTTACCATGTACCCCTGCCCTTGCC (-215634)
ING1	Peak_chr13:111363562:111368837_motif_chr13:111366207:111366232:+:GGCCCCCGGCGCCAGCCCCGCCGCC (-1129), Peak_chr13:111462349:111469156_motif_chr13:111465692:111465717:+:TCCCCCTCACGATGCTCCCCCTCAC (+98424), Peak_chr13:111470638:111472145_motif_chr13:111471319:111471344:-:GCCTCCTTGTGCCACATCCTTTCCT (+104063), Peak_chr13:111472688:111475846_motif_chr13:111473835:111473860:+:ACCCCCTGCTCCACGGCACCCAGTC (+106…
IQSEC3	Peak_chr12:73374:74981_motif_chr12:74212:74237:-:CCCTCCCCGAGCGCGGCTCCAGGAC (-101753), Peak_chr12:93596:95739_motif_chr12:94671:94696:+:GCGCCGGCGCGGCGCGCCTCTCTGC (-81263)
IRS2	Peak_chr13:110912841:110915607_motif_chr13:110914145:110914170:+:GCCACCCCGGGCCTGGTGCAGTGCC (-475309), Peak_chr13:110892585:110894506_motif_chr13:110892907:110892932:-:GCCCCCTCTGGCCAGGCGAGGTCTG (-454631), Peak_chr13:110874260:110875068_motif_chr13:110874472:110874497:+:GCACCCCAGGGCCCTGGCACCCCTC (-435749), Peak_chr13:110788341:110791508_motif_chr13:110789773:110789798:-:AACCTCTAGCGCCCTGTGCCTTCCC (-…
IRS4	Peak_chrX:108297347:108297837_motif_chrX:108297662:108297687:+:GAGGCCCCCGGCGCCCCCCGGTGTC (-317941)
IZUMO2	Peak_chr19:50638772:50640161_motif_chr19:50639392:50639417:-:TATCCCTCGCCCCCGCCAACTCGTC (+26985), Peak_chr19:50636938:50638535_motif_chr19:50637434:50637459:-:GGCTCCTAGCCCTCATCTCCATTTC (+28715), Peak_chr19:50625852:50627870_motif_chr19:50626764:50626789:-:GGCTCCTAGCCCTCATCTCCATTTC (+39591), Peak_chr19:50613528:50616353_motif_chr19:50615247:50615272:-:GAGCCACCGCGCCCAGCCTCTTCTA (+51511), Peak_chr19:…
KANSL1	Peak_chr17:44270236:44271453_motif_chr17:44270826:44270851:-:CGCTGCTGTCCCTCCTCCCCGTGTC (-679)
KAT5	Peak_chr11:65478567:65480334_motif_chr11:65479760:65479785:-:GGCTCCCTCCGCCCCGCCCCGGGCA (-54), Peak_chr11:65486126:65488427_motif_chr11:65486983:65487008:-:GCACCCACCCCACCCCCAACTTCTA (+7772)
KAT6A	Peak_chr8:41909462:41909719_Motif_chr8:41909602:41909627:-:CTCCCCTCGCCGCCCGCCCAGGCTC (-86)
KCNJ12	Peak_chr17:21902716:21903904_motif_chr17:21903332:21903357:+:GCCCTGAAGCTCCCCGTCCATCGGT (+623801), Peak_chr17:21904119:21907662_motif_chr17:21905855:21905880:-:GCCCTCTGCCTCCCTCCTCCTTTGA (+626382)
KCNK4	Peak_chr11:64050660:64061957_motif_chr11:64056223:64056248:+:TGCCCTACCCGCCCACCCCGCTGGC (-3822)
KCNN3	Peak_chr1:154900485:154904039_motif_chr1:154902985:154903010:+:TCTTCCTCCCGCCCCCCACCCAACC (-59506), Peak_chr1:154858938:154860888_motif_chr1:154859906:154859931:+:TCCTTCTCTCTCCACCTCCCTGTTC (-17157), Peak_chr1:154849353:154852982_motif_chr1:154851182:154851207:-:GCTCCCTCGCATCTCCCAAGGTGCC (-8412), Peak_chr1:154834607:154835732_motif_chr1:154835064:154835089:+:CCCTCCTCACAACCTGCCCGGTATC (+7586), Peak_…
KDM2A	Peak_chr11:66885208:66887893_motif_chr11:66886472:66886497:-:GCCCCCTCGCGTCAGGCCGCCCGCC (-607)
KLC2	Peak_chr11:66024268:66026570_motif_chr11:66025410:66025435:-:CCCATGACGACCCCCTCCCCTAGGC (+654)
KLF4	Peak_chr9:110252062:110252727_motif_chr9:110252333:110252358:-:GGTTCCTCGCGCCCCGCGCTGGGGC (-468)
KLK1	Peak_chr19:51296818:51298620_motif_chr19:51297905:51297930:-:TCCCCACCTGGCCATGCCCTCTGCC (+29321)
KMT2A	Peak_chr11:118306711:118307239_Motif_chr11:118306959:118306984:-:GCCGCCTCCTGCCCGCCCGCCGGCC (-230)
LCN10	Peak_chr9:139622434:139623568_motif_chr9:139623048:139623073:+:GGGCTCCCGCGACGCGCTCCGTCCC (+14410)
LEMD2	Peak_chr6:33755771:33757630_motif_chr6:33756709:33756734:+:ACCGCTCCTCGCCCCGCGGCCGGGC (+212)
LETM2	Peak_chr8:38238637:38240923_motif_chr8:38239769:38239794:+:GCCGCCGCGCACAAAGCCCCCCCAC (-4239)
LGALS12	Peak_chr11:63273499:63279183_motif_chr11:63276321:63276346:+:CTTCCATACCACCAAGCCCCATGTC (+2506)
LMAN2	Peak_chr5:176778295:176779305_motif_chr5:176778640:176778665:+:GCCGCCATTCTCCTCTCCTCTCGGC (+53)
LNPEP	Peak_chr5:96270426:96271274_motif_chr5:96270765:96270790:-:GCCCCCCAGCACTCGCGCCATTGCC (-318)
LNX2	Peak_chr13:28033709:28034277_motif_chr13:28033854:28033879:-:CTTCCCCCCCAACCCACCACTTGTC (+160548)
LRRC27	Peak_chr10:134177861:134178337_motif_chr10:134178076:134178101:+:ACACCCTGGGGCCCCACACTCAGGC (+32395)
LSR	Peak_chr19:35738551:35739890_motif_chr19:35739195:35739220:+:GGCCCGAAGCGCCCCCCCTCCACCC (-402)
LTBP3	Peak_chr11:65324924:65327348_motif_chr11:65326144:65326169:-:GCCACCTCTCTCCCTCAGCCTCGGT (-437)
MACROD1	Peak_chr11:63924777:63935490_motif_chr11:63930438:63930463:-:GTGCCATCACGCCCGGCTAATTTTT (+3399), Peak_chr11:63915096:63924506_motif_chr11:63920569:63920594:+:TCCACCCTGGCCGGCTCCCCTTGCC (+13732), Peak_chr11:63897590:63914442_motif_chr11:63906148:63906173:-:TCCCCGCTGCTGCCTCCTCCCTGTC (+27517), Peak_chr11:63882863:63893803_motif_chr11:63888400:63888425:+:CCCACCTCACCTAGGTCCCCCTGTC (+45200)
MAP1B	Peak_chr5:71146736:71146945_motif_chr5:71146768:71146793:-:TCCCCGGGGCTCCCGCCGGCTTCTC (-256220)
MARK2	Peak_chr11:63528040:63530741_motif_chr11:63529339:63529364:+:GCCCTCTGCTTTCCCACTCCTGGGC (-77009), Peak_chr11:63531118:63538550_motif_chr11:63535053:63535078:-:GAACCTCGGCTCCTCCCCCTTTTTC (-71566), Peak_chr11:63569741:63572710_motif_chr11:63570182:63570207:-:CCCCAAATCCCCCCCGCCCCCTTTT (-35174), Peak_chr11:63578702:63587866_motif_chr11:63581777:63581802:+:GCTTCCCTGCCCACCACCCCGCTTC (-23116), Peak_chr11:…
MBOAT1	Peak_chr6:20267399:20269079_motif_chr6:20268444:20268469:-:CTCACCACCAGCCCCACCCCTGTAC (-55609)
MCL1	Peak_chr1:150551996:150552376_Motif_chr1:150552238:150552263:-:CCCGGCCCCGGCCCCGCCCCGGCCC (-120), Peak_chr1:150551708:150552006
METTL25	Peak_chr12:82752004:82752751_motif_chr12:82752124:82752149:+:GCCACTTCGCGGACCGCCTCACCGG (+102)
MMEL1	Peak_chr1:2613178:2614547_motif_chr1:2614057:2614082:+:GCACCCACGCCCCCAGGCGAGCATC (-49434)
MPLKIP	Peak_chr7:40173967:40175089_motif_chr7:40174530:40174555:+:GCGTCCGTGGGCGCCCCCCAGTGGC (-270)
MRPL21	Peak_chr11:68671113:68671928_motif_chr11:68671495:68671520:-:GCGGCCTCCCGTACCTGCGCTCCTC (-233)
MRPL40	Peak_chr22:19419278:19420312_motif_chr22:19419758:19419783:-:GCCCTCGCGCGGGCCTCGGCTCCGC (+370)
MRPL45	Peak_chr17:36386795:36388804_motif_chr17:36387643:36387668:-:GAGCCACCGCACCCAGCCTGTTTTA (-65189), Peak_chr17:36393557:36395284_motif_chr17:36393643:36393668:-:GAGCCACCGTGCCTGGCCAATTGTT (-58568), Peak_chr17:36401047:36401904_motif_chr17:36401277:36401302:+:CAGCCACCACGCCTGGCCTCTTGTG (-51513), Peak_chr17:36402354:36403158_motif_chr17:36402495:36402520:-:GACCTCGTGATCCACCCACCTTGGC (-50233)
MRPL49	Peak_chr11:64889002:64890047_motif_chr11:64889597:64889622:-:GCGCCCTCGCTTCTTCCTCTTTCTC (-275)
MRPS6	Peak_chr21:35445169:35446624_motif_chr21:35445926:35445951:+:TGTCCCCGCCGTCCCGCCCCTTCGC (+74)
MSH3	Peak_chr5:79946922:79947490_motif_chr5:79947184:79947209:+:GCCAGCTCATGGGCTACACCTTGAC (-3261)
MT-ATP6	Peak_chrM:0:16571_motif_chrM:9265:9290:+:GGGCCCTCTCAGCCCTCCTAATGAC (-241)
MT-ATP8	Peak_chrM:0:16571_motif_chrM:9265:9290:+:GGGCCCTCTCAGCCCTCCTAATGAC (-80)
MT-CO2	Peak_chrM:0:16571_motif_chrM:9265:9290:+:GGGCCCTCTCAGCCCTCCTAATGAC (+700)
MT-CO3	Peak_chrM:0:16571_motif_chrM:9265:9290:+:GGGCCCTCTCAGCCCTCCTAATGAC (-921)
MT-ND3	Peak_chrM:0:16571_motif_chrM:9265:9290:+:GGGCCCTCTCAGCCCTCCTAATGAC (-1773)
MT-ND4	Peak_chrM:0:16571_motif_chrM:9265:9290:+:GGGCCCTCTCAGCCCTCCTAATGAC (-2474)
MT-ND4L	Peak_chrM:0:16571_motif_chrM:9265:9290:+:GGGCCCTCTCAGCCCTCCTAATGAC (-2184)
MT-ND5	Peak_chrM:0:16571_motif_chrM:9265:9290:+:GGGCCCTCTCAGCCCTCCTAATGAC (-4051)
MTF2	Peak_chr1:93544515:93544914_motif_chr1:93544744:93544769:+:TCCTCCGCGCTCGCCGCGCAGTCCC (-80)
MTIF3	Peak_chr13:28033709:28034277_motif_chr13:28033854:28033879:-:CTTCCCCCCCAACCCACCACTTGTC (-9292)
MTRNR2L1	Peak_chr17:21902716:21903904_motif_chr17:21903332:21903357:+:GCCCTGAAGCTCCCCGTCCATCGGT (-119127), Peak_chr17:21904119:21907662_motif_chr17:21905855:21905880:-:GCCCTCTGCCTCCCTCCTCCTTTGA (-116546), Peak_chr17:22244517:22262995_motif_chr17:22253974:22253999:-:CAAACCTCACAGCCCTCCCAATGTC (+231319)
MTRNR2L2	Peak_chr5:79946922:79947490_motif_chr5:79947184:79947209:+:GCCAGCTCATGGGCTACACCTTGAC (-351)
MTRNR2L8	Peak_chr11:10530768:10531281_motif_chr11:10531053:10531078:+:GCCACCTCATGGGCTACACCTTGAC (-302)
MUS81	Peak_chr11:65624096:65626236_motif_chr11:65625255:65625280:-:CGCCCCTCGCGGAACGGCCGGCGTC (-2710)
MYO16	Peak_chr13:109745576:109747822_motif_chr13:109747015:109747040:+:CTCCCCTAGCCCCCAACCCCTTGAC (+498199), Peak_chr13:109790947:109793819_motif_chr13:109792291:109792316:-:ACCCACCCACCCCCCTTGCCTAGTT (+543883), Peak_chr13:109962404:109964722_motif_chr13:109963248:109963273:+:GCCCTCTCCCTCGTCTCCCACTTTC (+715063), Peak_chr13:109968933:109972436_motif_chr13:109970376:109970401:+:CACCCCACCCCCCCACCCCCATGAG (+…
MYO19	Peak_chr17:34890102:34891640_motif_chr17:34890814:34890839:-:CCACGTGCGCGCCCCGCGCCGCGAG (-56)
MYO1D	Peak_chr17:31149322:31149928_motif_chr17:31149610:31149635:+:GCCGCGCCGAGCCGGGCCCGTGGCC (+54570)
MZT2A	Peak_chr2:133043774:133045590_motif_chr2:133044609:133044634:-:ACGTCTTCACCCCCAGCCCCCTGGG (-794687), Peak_chr2:133038168:133039594_motif_chr2:133038811:133038836:-:GTCCCCTCCTCCCCCCCCTCCCCTG (-788886), Peak_chr2:133032438:133035109_motif_chr2:133033761:133033786:-:CTCCCCCCCACCCCCACCCCCAGCC (-783779), Peak_chr2:133024926:133031718_motif_chr2:133029578:133029603:+:GCCCCACCGTGCCTGACTCAGTTTC (-778327),…
NAA40	Peak_chr11:63704523:63707965_motif_chr11:63706239:63706264:-:GCCCCCTCGCAGGGCTGCGTCTGTA (-224), Peak_chr11:63712216:63715260_motif_chr11:63714589:63714614:-:GAGCCACCGCACCCAGCCCTGTTTT (+7270), Peak_chr11:63718821:63720417_motif_chr11:63719176:63719201:-:GGCTCAACACGCCCCACCCCGCCCC (+13151), Peak_chr11:63731618:63735153_motif_chr11:63732633:63732658:+:TCCCCTGGGGTCCCCACCACCTGAC (+26918)
NBPF1	Peak_chr1:17222250:17223601_motif_chr1:17223177:17223202:+:GCCCCCAGGTGCCCTCGCGCATATT (-282944), Peak_chr1:17076214:17077535_motif_chr1:17076587:17076612:+:GCCCACATGTGCTGCTCCCCAGGGC (-136893), Peak_chr1:17066524:17068298_motif_chr1:17067700:17067725:+:GCCCCCAGGTGCCCTAGCGCATATG (-127429), Peak_chr1:17019475:17021590_motif_chr1:17020630:17020655:+:CCGCCGTGGCGCCAGGAACCTTTTG (-80551), Peak_chr1:169920…
NBPF9	Peak_chr1:144930891:144933062_motif_chr1:144931916:144931941:-:GGCGTTTCCACGCCCGCCCCCTGCC (+120229)
NCAM2	Peak_chr21:22369900:22371031_motif_chr21:22370414:22370439:-:CGCCACTCGCCCGCCGGCCATCCGC (-167)
NECAP2	Peak_chr1:16838949:16841289_motif_chr1:16840054:16840079:-:GCCCCCAGGTGCCCTAGCGCATATG (+72888)
NEK8	Peak_chr17:27052411:27054554_motif_chr17:27053435:27053460:-:GACGCCCCCAGCACAGCTCCTAGTT (-2315)
NID1	Peak_chr1:236260411:236260734_motif_chr1:236260642:236260667:-:GCTCCATTCTGAGTCACCCCTGGTC (-32111)
NOTCH2	Peak_chr1:120611145:120612924_motif_chr1:120612097:120612122:+:AGCCCCACTCTCTCCTCCCCTCCTC (+205)
NOTCH2NL	Peak_chr1:145208444:145210473_motif_chr1:145209447:145209472:-:GGCGCCGCGGACAGCGCCCCTCAGC (-15140)
NRARP	Peak_chr9:140249511:140250474_motif_chr9:140250037:140250062:-:CTCCTTTCTCCTTCCGCCCTTTCTC (-53290)
NRIP1	Peak_chr21:16436490:16437859_motif_chr21:16437145:16437170:+:GCCCCGGCGAGCTCTTCCCTCCGAC (+146)
NRXN2	Peak_chr11:64510077:64511736_motif_chr11:64510896:64510921:+:CCCGCCTCGCCCCCTCCCGGGAGCC (-20247), Peak_chr11:64490204:64491646_motif_chr11:64490932:64490957:+:GCACTCTCGCCCCTCGCCCCTCGCC (-265), Peak_chr11:64455348:64456602_motif_chr11:64456023:64456048:-:GCCCCCTGGTGCTTCAGGGCTTGTT (+34685)
NSFL1C	Peak_chr20:1447295:1447770_motif_chr20:1447520:1447545:+:GCCCCGCTGCCGCGTTCCGCTTGCC (+30)
NUDT3	Peak_chr6:34359482:34361175_motif_chr6:34360284:34360309:+:GGCCCGCCGCGGCCGCCTCATTCCC (+122)
NUDT8	Peak_chr11:67395875:67399137_motif_chr11:67397490:67397515:-:CGCGTCGCGCGGGCTGCCCCTTCTC (-114)
NUPR1L	Peak_chr7:56437965:56442736_motif_chr7:56440215:56440240:-:TCCTCTCCGGGCCCAGCTCTTCCTC (-256258)
ODF3	Peak_chr11:191823:192931_motif_chr11:192461:192486:+:GCCCCAACATGGCCAGCTCTATGTT (-4361)
OLFM1	Peak_chr9:138307009:138307416_motif_chr9:138307123:138307148:+:CCCCCTACCCACACTGACCCTCTTC (+339847)
OPHN1	Peak_chrX:67069025:67070061_motif_chrX:67069594:67069619:+:AACACCTCGCATCAGGCCCCACATC (+584104), Peak_chrX:67057018:67059703_motif_chrX:67058995:67059020:-:CTCCCCACTCTTCCCTCCCCTTTTC (+595286), Peak_chrX:67035296:67037735_motif_chrX:67036275:67036300:-:TCCCACTCTTCCCTCTCCTCTCCTC (+617131), Peak_chrX:67020870:67028805_motif_chrX:67023698:67023723:+:CTCCCCGCTCCCCCCACCCCACCAC (+628809), Peak_chrX:67017…
OR2V1	Peak_chr5:180472390:180473412_motif_chr5:180472876:180472901:+:TCTCCCCAGCCCCCGACACCTCCTC (+79403)
OR2V2	Peak_chr5:180585941:180588248_motif_chr5:180586906:180586931:-:CCTCCCATGAGCCCCTTCCCTGCAC (+5152), Peak_chr5:180618083:180619760_motif_chr5:180618950:180618975:-:GCCCGCGCGCGCGCCCAACGACGGC (+36979)
OR4F16	Peak_chr1:567131:570290_motif_chr1:569813:569838:+:GGGCCCTCTCAGCCCTCCTAATGAC (+53342)
OR4F29	Peak_chr1:567131:570290_motif_chr1:569813:569838:+:GGGCCCTCTCAGCCCTCCTAATGAC (+201071)
OR4F4	Peak_chr15:102501392:102502378_motif_chr15:102501894:102501919:-:GCCCCTCCGGGTCCCCTACTTCGCC (-38587)
OR4F5	Peak_chr1:10006:10765_motif_chr1:10569:10594:+:CCGCCCTCGCGGTGCTCTCCGGGTC (-58705)
OTUB1	Peak_chr11:63745873:63752712_motif_chr11:63748831:63748856:-:GCCTCCCCACTCCCAGACCACTGTT (-4592), Peak_chr11:63752929:63756418_motif_chr11:63754358:63754383:+:GCCTGCTCCAGCGGCGGCCCGCGCC (+789), Peak_chr11:63763049:63782943_motif_chr11:63772982:63773007:-:CCCCACTCACCCCCACAACCTTGCC (+19111), Peak_chr11:63783332:63787382_motif_chr11:63785427:63785452:+:CCCACCTGGCGCCCCCAAACTCCAC (+31472), Peak_chr11:637…
OVOL1	Peak_chr11:65585423:65586067_motif_chr11:65585741:65585766:-:CGCCGCTCCCGCCCCGGCCTTGCCC (+31252)
PACS1	Peak_chr11:65836817:65838585_motif_chr11:65837700:65837725:+:GGCCGCGCGGGCCGGGCTCCCCGCC (-224)
PACSIN1	Peak_chr6:34502505:34504830_motif_chr6:34503567:34503592:+:CCAGCCCCAAGCCCAGCCCTTGCTC (+21004)
PALM2	Peak_chr9:112968895:112970201_motif_chr9:112969530:112969555:+:TGCCCTGAGCCCGCCTCCCCTGCTC (+426829)
PBXIP1	Peak_chr1:154925413:154929507_motif_chr1:154927831:154927856:+:GTCCTCTAGAACCAGGCACCATGGC (+1120)
PC	Peak_chr11:66725140:66726735_motif_chr11:66725956:66725981:+:TCTCCGTCACTCCTCGCCCCTAGGC (-91)
PDE4DIP	Peak_chr1:145208444:145210473_motif_chr1:145209447:145209472:-:GGCGCCGCGGACAGCGCCCCTCAGC (-214437), Peak_chr1:144930891:144933062_motif_chr1:144931916:144931941:-:GGCGTTTCCACGCCCGCCCCCTGCC (+63045)
PDP1	Peak_chr8:94928129:94930219_motif_chr8:94929250:94929275:+:GCGTCGTTGTCGCCCCCTCCTCGTC (-1)
PELI3	Peak_chr11:66233921:66235077_motif_chr11:66234480:66234505:-:GCCTCACCTGGCCACGCTCCGGGCC (+159)
PIGW	Peak_chr17:34890102:34891640_motif_chr17:34890814:34890839:-:CCACGTGCGCGCCCCGCGCCGCGAG (+2)
PLA2G16	Peak_chr11:63433431:63434212_motif_chr11:63433792:63433817:+:GAGCCACCGCGCCCGGCCTACCCTC (-51981), Peak_chr11:63403180:63404722_motif_chr11:63404513:63404538:-:GACCTCGTGATCCACCCGCCTTGAC (-22110), Peak_chr11:63401534:63402674_motif_chr11:63401689:63401714:-:GAGTCACCGCGCCCAGCCCCCTTTT (-20263), Peak_chr11:63397636:63399793_motif_chr11:63399164:63399189:-:GAGCCACCGCACCCGTCCCAGTGTC (-16874), Peak_chr11:…
PLCB3	Peak_chr11:64032400:64042074_motif_chr11:64037156:64037181:+:GAGCCGCCGCGACCCCTTCCGTCTC (+18218)
PLEKHN1	Peak_chr1:911326:912755_motif_chr1:912081:912106:+:GCCCCCACCCCCACCAACCCCGGGA (+10164)
PMF1	Peak_chr1:156186225:156186657_motif_chr1:156186429:156186454:-:GCCGCCTTCCCCGCCGCCCCCGGGT (+3643)
PMVK	Peak_chr1:154925413:154929507_motif_chr1:154927831:154927856:+:GTCCTCTAGAACCAGGCACCATGGC (-17993), Peak_chr1:154911167:154914529_motif_chr1:154913211:154913236:-:GGCCCCCCAATCCTTGCCCCGAGGC (-3381), Peak_chr1:154907571:154910384_motif_chr1:154909128:154909153:-:GCTGGGAGGCGCCCCGCGGCTGGTA (+489), Peak_chr1:154900485:154904039_motif_chr1:154902985:154903010:+:TCTTCCTCCCGCCCCCCACCCAACC (+7205), Peak_ch…
POLD4	Peak_chr11:67084478:67086062_motif_chr11:67085211:67085236:+:GCCACCTTGTGTCCATTCCCTTAGC (+35747)
POLR2J	Peak_chr7:102134361:102135927_motif_chr7:102135177:102135202:+:GCCCCCTCCCCTTAGGCTCCGTCCC (-15790)
POLR2J3	Peak_chr7:102212261:102213970_motif_chr7:102213173:102213198:+:GCACCGCCCCCCCCCCCCCCCACCC (-130)
PPIA	Peak_chr7:44835640:44837388_motif_chr7:44836489:44836514:-:GCCCGCCCGCGCTCGCCCCTCAAGC (+235)
PPIAL4G	Peak_chr1:143281531:143284255_motif_chr1:143283735:143283760:+:TCCCACAAGCTCCCATTTCCCTGTC (+484988), Peak_chr1:143278421:143281243_motif_chr1:143279751:143279776:-:GCCCCCTGGGACTCTCCTGTCTGTC (+488049), Peak_chr1:143250767:143251423_motif_chr1:143251109:143251134:-:CCCTCTTGGTACCCAGTTCCTTGTC (+516786), Peak_chr1:142948928:142950397_motif_chr1:142949971:142949996:+:GCCATCTGTCACCCCTTTCTTTGAC (+818218)
PPP1CA	Peak_chr11:67168723:67170045_motif_chr11:67169383:67169408:+:CCTCCCGGGCCCGCCCCGCCCAGTC (-120)
PPP1CC	Peak_chr12:111180488:111181085_motif_chr12:111180785:111180810:-:GCCCCCTCCCGCGCCCCCTATGGCC (-43)
PPP1R26	Peak_chr9:138307009:138307416_motif_chr9:138307123:138307148:+:CCCCCTACCCACACTGACCCTCTTC (-64435)
PPP2R5B	Peak_chr11:64691339:64692331_motif_chr11:64691600:64691625:-:TCCCCCTCCCGTCCCTTGCTGTCTA (-308)
PPP6R1	Peak_chr19:55770204:55770833_motif_chr19:55770437:55770462:-:TGCACCCCGCCCCCCGCACCTGCGC (-156)
PRDX5	Peak_chr11:64079094:64082825_motif_chr11:64081268:64081293:+:CTCCCCTCCCTGCCTGCTCATGGCC (-4600), Peak_chr11:64084238:64093061_motif_chr11:64088973:64088998:+:GGCCCCTGGCTGTTCACTGCCTGTC (+3090), Peak_chr11:64096617:64103067_motif_chr11:64099826:64099851:-:GTCGTCTCCCCACCCACCACTTGAG (+14282)
PRUNE2	Peak_chr9:79186651:79186948_motif_chr9:79186799:79186824:+:GCCCCCTCGCCCGTCACGCAACGCA (+334203)
PSKH2	Peak_chr8:86838098:86840859_motif_chr8:86839158:86839183:-:CCCAGATCCAGCCACGCCACCGGTC (+242447), Peak_chr8:86831657:86836135_motif_chr8:86833590:86833615:-:CTCCAGTCCCTCCCTGACCCCTGCC (+248030), Peak_chr8:86822745:86830590_motif_chr8:86826657:86826682:-:CCTGCCGCGCGCCCTCGCGCCTGTC (+255258), Peak_chr8:86820127:86821486_motif_chr8:86821403:86821428:-:CTCCAGTCCCTCCCTGACCCCTGCC (+261119), Peak_chr8:86809…
PSMD11	Peak_chr17:30771163:30772203_motif_chr17:30771744:30771769:-:GCGCCCCCGGCCCGGCCCCCCTCAC (+404)
PSMD14	Peak_chr2:162135097:162139181_motif_chr2:162138265:162138290:+:TCCCACAAGCTCCCATTTCCCTGTC (-27410)
PTPN3	Peak_chr9:112261772:112262555_motif_chr9:112262132:112262157:+:GCCCGGCCCGGCCCGGCCTCGAGTC (-1578)
PTPRN2	Peak_chr7:157939637:157941923_motif_chr7:157940754:157940779:+:CCCATCTCACGCCACGTGTCTTTCC (+439591)
PWWP2B	Peak_chr10:134177861:134178337_motif_chr10:134178076:134178101:+:ACACCCTGGGGCCCCACACTCAGGC (-32573)
PYGO2	Peak_chr1:154939277:154944636_motif_chr1:154941957:154941982:+:GGCTCCCCCACCCCAGCCCCTTCAC (-7733), Peak_chr1:154937050:154939066_motif_chr1:154937985:154938010:+:GCCACCCCTCACCCACACCTCTGCC (-3834), Peak_chr1:154933277:154935234_motif_chr1:154934211:154934236:+:GCTCTCTCCAGACTCGCCGCCCGCC (-32)
RAB11FIP4	Peak_chr17:29876493:29877431_motif_chr17:29876923:29876948:+:GCGGGCGCGGGACCTGCCCCTGACC (+158320)
RAB1B	Peak_chr11:66034322:66037142_motif_chr11:66035917:66035942:-:GCGCCTCCGCGCCCACTCCCATCAC (-272)
RAB20	Peak_chr13:111250723:111254460_motif_chr13:111252392:111252417:+:GACTACAGGCGCCCGCCACCGTGCC (-38512), Peak_chr13:111231105:111231880_motif_chr13:111231819:111231844:+:TTTCCTTTGAGACCCGCTGCTTGAC (-17413), Peak_chr13:111213088:111216153_motif_chr13:111214356:111214381:-:TTCCCCAAGGGCCCCGGCCCCTTCG (-541), Peak_chr13:111204768:111212541_motif_chr13:111208170:111208195:+:GCCCCCAGCCTTCCCTCCTCTCGCC (+5425)…
RAB34	Peak_chr17:27046183:27048323_motif_chr17:27047236:27047261:-:GCCGCGTTGCCCCCCCCCAACTCCC (-1967)
RAD23B	Peak_chr9:110044895:110046756_motif_chr9:110045802:110045827:-:TCGCCCGCGCTCCTCGCGCTCTGGG (+266)
RAI14	Peak_chr5:34178667:34183742_motif_chr5:34181740:34181765:-:TCCCTGTGGGGCTCCGCACTGTGCC (-503454), Peak_chr5:34189006:34193708_motif_chr5:34191562:34191587:+:GTCTCTTCGGGTCACACCCGCTGTG (-493302)
RARRES3	Peak_chr11:63273499:63279183_motif_chr11:63276321:63276346:+:CTTCCATACCACCAAGCCCCATGTC (-27952)
RASA4	Peak_chr7:102270901:102271693_motif_chr7:102271159:102271184:+:GACCCATCGCACCCAGCCCCTGTTC (-14093)
RASA4B	Peak_chr7:102183189:102184517_motif_chr7:102184179:102184204:+:TGCCCCTCCCAGCTACCCCCTCCTC (-25696), Peak_chr7:102170485:102174316_motif_chr7:102172053:102172078:+:GACCCATCACACCCAGCCCCTGTTC (-14244), Peak_chr7:102134361:102135927_motif_chr7:102135177:102135202:+:GCCCCCTCCCCTTAGGCTCCGTCCC (+23013)
RASGRP2	Peak_chr11:64510077:64511736_motif_chr11:64510896:64510921:+:CCCGCCTCGCCCCCTCCCGGGAGCC (+2021)
RASL10B	Peak_chr17:34058278:34059166_motif_chr17:34058714:34058739:+:CCCCCTCGGCGGCCCGCATCTGCCC (+54)
RBM14	Peak_chr11:66382594:66385376_motif_chr11:66383898:66383923:+:CCCCTCTCCCGCCACGGGCTGTGGC (-68)
RBM14-RBM4	Peak_chr11:66382594:66385376_motif_chr11:66383898:66383923:+:CCCCTCTCCCGCCACGGGCTGTGGC (-112)
RBM4	Peak_chr11:66405311:66406850_motif_chr11:66405862:66405887:+:GCCTAATGGCGGGCCGCACCCCGCC (-325)
RCE1	Peak_chr11:66609754:66611864_motif_chr11:66610817:66610842:-:GCCCCGCCCCGCCCGGGCCCGACGC (-74)
RCOR2	Peak_chr11:63678317:63688569_motif_chr11:63683360:63683385:-:GCCCTCCAACCCCGCTCCCCTCCCC (+873), Peak_chr11:63651521:63653797_motif_chr11:63653311:63653336:-:GAGCCACTGCACCCGGCCTCTTTTT (+31657), Peak_chr11:63636063:63643641_motif_chr11:63640365:63640390:+:CCCCCACCCCCACCCCCACCCTGCC (+44464), Peak_chr11:63612896:63616022_motif_chr11:63613476:63613501:+:GAGCCACCGCGCCCGGCATCATTGC (+69857)
RDM1	Peak_chr17:34257492:34257960_motif_chr17:34257815:34257840:-:GCCCCGTCCCCGCCCCTCGCATGCG (+51)
RELA	Peak_chr11:65418603:65421049_motif_chr11:65419737:65419762:-:TCTCCCCTGCGCACCAGCCCCTGGA (+10739)
REXO1L1P	Peak_chr8:86838098:86840859_motif_chr8:86839158:86839183:-:CCCAGATCCAGCCACGCCACCGGTC (-263753), Peak_chr8:86831657:86836135_motif_chr8:86833590:86833615:-:CTCCAGTCCCTCCCTGACCCCTGCC (-258170), Peak_chr8:86822745:86830590_motif_chr8:86826657:86826682:-:CCTGCCGCGCGCCCTCGCGCCTGTC (-250942), Peak_chr8:86820127:86821486_motif_chr8:86821403:86821428:-:CTCCAGTCCCTCCCTGACCCCTGCC (-245081), Peak_chr8:86809…
RGMA	Peak_chr15:93447100:93447927_motif_chr15:93447512:93447537:-:GCGCCGGCGCCGGCCGGCCTTTGAA (+169578)
RHOU	Peak_chr1:228744163:228756270_motif_chr1:228750169:228750194:-:GCCACCGCGCCCGCCCGGCCTGCTG (-120607), Peak_chr1:228756545:228762531_motif_chr1:228759760:228759785:+:ACGCCCTCCGGTCCTCCGCCCTGTC (-111286), Peak_chr1:228762845:228782648_motif_chr1:228773189:228773214:+:ACGCCCTCCGGTCCTCCGCCCTGTC (-98077)
RIMBP3B	Peak_chr22:21598367:21600814_motif_chr22:21598431:21598456:-:GCTCCCTGGATATCCCCACATTCTC (-138072)
RNASEH2C	Peak_chr11:65486126:65488427_motif_chr11:65486983:65487008:-:GCACCCACCCCACCCCCAACTTCTA (+1141)
RNF187	Peak_chr1:228744163:228756270_motif_chr1:228750169:228750194:-:GCCACCGCGCCCGCCCGGCCTGCTG (+75455), Peak_chr1:228756545:228762531_motif_chr1:228759760:228759785:+:ACGCCCTCCGGTCCTCCGCCCTGTC (+84776), Peak_chr1:228762845:228782648_motif_chr1:228773189:228773214:+:ACGCCCTCCGGTCCTCCGCCCTGTC (+97985)
RPH3AL	Peak_chr17:164307:167214_motif_chr17:165772:165797:+:GTCCCTGTGCCCCACCTCCATTGAC (+36837), Peak_chr17:153389:154009_motif_chr17:153668:153693:-:CCTCCCTCCCTCCCCATCTCTTTCC (+48899)
RPL18	Peak_chr19:49122333:49123006_motif_chr19:49122680:49122705:-:CGCATCTCGCTCCCAGATCCCTTTC (+123)
RPL23A	Peak_chr17:27046183:27048323_motif_chr17:27047236:27047261:-:GCCGCGTTGCCCCCCCCCAACTCCC (+842)
RPL37	Peak_chr5:40835020:40835605_motif_chr5:40835370:40835395:-:GCTGCACCGCGCCCCGCAGGAAGTG (+124)
RPS18	Peak_chr6:33239264:33240156_motif_chr6:33239352:33239377:+:GCGCTCTCACCAGCGGGCCCTCTTC (-77)
RPS6KA4	Peak_chr11:64106906:64113906_motif_chr11:64110377:64110402:-:TCCCCCCCGGGAACAGCCCTCCTTC (-16237), Peak_chr11:64120463:64131326_motif_chr11:64126243:64126268:+:ACCCCCTCTCAGCCTGCCCAGCACC (-748), Peak_chr11:64134484:64138468_motif_chr11:64136474:64136499:-:GAGCCATCGCGCCCGGCCAAAGTCC (+9833), Peak_chr11:64145938:64149043_motif_chr11:64147959:64147984:-:GCCCCGTGCCTGCCCGCGGCTCCCC (+20848), Peak_chr11:641…
RPS6KB2	Peak_chr11:67195041:67196939_motif_chr11:67195982:67196007:-:GGCCCCGCGGGCCCGTCGGCCCGTA (+18)
RRP1	Peak_chr21:45208710:45209901_motif_chr21:45209400:45209425:+:GTGACGTCACGCCACGCGCCGGGGC (-88)
RTN3	Peak_chr11:63448416:63450409_motif_chr11:63449390:63449415:-:TTCCCCTTCCCCTTTGCCCATTTTC (+458), Peak_chr11:63528040:63530741_motif_chr11:63529339:63529364:+:GCCCTCTGCTTTCCCACTCCTGGGC (+80436), Peak_chr11:63531118:63538550_motif_chr11:63535053:63535078:-:GAACCTCGGCTCCTCCCCCTTTTTC (+85879), Peak_chr11:63569741:63572710_motif_chr11:63570182:63570207:-:CCCCAAATCCCCCCCGCCCCCTTTT (+122271), Peak_chr11:6…
S100A13	Peak_chr1:153606319:153607137_motif_chr1:153606834:153606859:-:ACCGCACCTCCCCCGGCTCCTTCTC (-160)
SAC3D1	Peak_chr11:64808154:64810122_motif_chr11:64809104:64809129:-:GCCTCGGCGTCGCCCGCTCCCTGCA (+762)
SCAMP5	Peak_chr15:75287467:75289109_motif_chr15:75288319:75288344:+:GGGCCCTCCATCCCCCCCGCCAGCC (+349)
SCAPER	Peak_chr15:77197124:77198116_motif_chr15:77197583:77197608:+:GCCCCAACCCGGACCCGCCCGGGTC (+56)
SCGB1C1	Peak_chr11:191823:192931_motif_chr11:192461:192486:+:GCCCCAACATGGCCAGCTCTATGTT (-703)
SCYL1	Peak_chr11:65183671:65184597_motif_chr11:65183927:65183952:-:CCACCCACGCTGTCCGCCCAGTGGG (-108414), Peak_chr11:65185593:65187774_motif_chr11:65186582:65186607:-:GCCTGCTCTGCCCCCACCTCTCATG (-105864), Peak_chr11:65189328:65192583_motif_chr11:65190871:65190896:-:CCCGGCCTGGGCCCCGTCCCAGGCC (-101592), Peak_chr11:65243116:65245524_motif_chr11:65244554:65244579:-:CCCCCTTCTCGCCCTTCATCCTCTG (-48228), Peak_chr…
SF1	Peak_chr11:64545394:64546738_motif_chr11:64546046:64546071:-:GGCCCCGGCCCCGCCGCCCCCGGCC (-125)
SHC1	Peak_chr1:154944897:154948426_motif_chr1:154946802:154946827:+:TCCAACTTTCTCCCCGGGCCCTGCC (-3439), Peak_chr1:154939277:154944636_motif_chr1:154941957:154941982:+:GGCTCCCCCACCCCAGCCCCTTCAC (+1266)
SIPA1	Peak_chr11:65418603:65421049_motif_chr11:65419737:65419762:-:TCTCCCCTGCGCACCAGCCCCTGGA (+12234)
SLC22A11	Peak_chr11:64134484:64138468_motif_chr11:64136474:64136499:-:GAGCCATCGCGCCCGGCCAAAGTCC (-186622), Peak_chr11:64145938:64149043_motif_chr11:64147959:64147984:-:GCCCCGTGCCTGCCCGCGGCTCCCC (-175607), Peak_chr11:64149754:64153650_motif_chr11:64151989:64152014:-:GCCCGCGCCCCGCCCACCTTCGGTC (-171396), Peak_chr11:64175365:64178148_motif_chr11:64176993:64177018:+:GCCCCTCCGTCCCCCCGCCCCCACC (-146341), Peak_ch…
SLC22A12	Peak_chr11:64455348:64456602_motif_chr11:64456023:64456048:-:GCCCCCTGGTGCTTCAGGGCTTGTT (+97693)
SLC25A45	Peak_chr11:65153317:65154694_motif_chr11:65153991:65154016:-:GCCCGCGCATGCCCGGACGCCAGCC (-3864)
SLC29A2	Peak_chr11:66138421:66139916_motif_chr11:66139137:66139162:-:CCCGCCCCCCGCCCCACCGGTCTGC (+122)
SLC5A3	Peak_chr21:35445169:35446624_motif_chr21:35445926:35445951:+:TGTCCCCGCCGTCCCGCCCCTTCGC (+27)
SLC9B1P1	Peak_chrY:13488373:13490096_motif_chrY:13489287:13489312:-:GCCCTGCCCCGATCCGACCCTGTCC (+35482), Peak_chrY:13480036:13488048_motif_chrY:13487563:13487588:+:CCCTCCACCCACCCAGGCCAGTTTC (+40675), Peak_chrY:13478761:13479786_motif_chrY:13478986:13479011:+:CCACCGTCGCAGGCCCGCCCGTGCC (+45443), Peak_chrY:13478167:13478479_motif_chrY:13478302:13478327:-:GCAGACGAGCGCCCCGGCTCCTGGA (+46394), Peak_chrY:13472405:…
SMARCD2	Peak_chr17:61919927:61920529_motif_chr17:61920399:61920424:+:GCCTCCTCGAATCCTGCCCCTCGCG (+72)
SMIM13	Peak_chr6:11093437:11094837_motif_chr6:11094049:11094074:-:GCTTCTCCGCCCCAGGCCCCCTACC (-129)
SNX32	Peak_chr11:65585423:65586067_motif_chr11:65585741:65585766:-:CGCCGCTCCCGCCCCGGCCTTGCCC (-15367)
SNX6	Peak_chr14:35024763:35025917_motif_chr14:35025619:35025644:+:ATACCCTCGCGCCCACCACACTCTC (+74049)
SOX1	Peak_chr13:112054420:112058261_motif_chr13:112056268:112056293:-:CCATCCTGCACCTCCCCCCCTTGGC (-665572), Peak_chr13:112076230:112078867_motif_chr13:112076841:112076866:+:GCTCGCGGGAACCTAGCCCCGTGTC (-644364), Peak_chr13:112081255:112083518_motif_chr13:112081824:112081849:+:GCCCACTCCAGGGCTGCCCCTGCCC (-639526), Peak_chr13:112127048:112129888_motif_chr13:112128604:112128629:+:AGGCCCCCGCACCTGGCCCAGTGGC (-…
SOX4	Peak_chr6:20701716:20703205_motif_chr6:20702909:20702934:+:TCCTCATGATGTCCAGCCACTTGTG (-891511), Peak_chr6:20722040:20724341_motif_chr6:20723711:20723736:-:GGCCTGCCACACTCAACCCCTTGTG (-870781)
SPACA7	Peak_chr13:112725869:112729629_motif_chr13:112727826:112727851:-:TCCCCCTCCCTTCGCGCCCACTTGT (-302884), Peak_chr13:112732097:112734408_motif_chr13:112732815:112732840:-:GCTCCCTGGCCCGCAGTCCCAGGTC (-297380)
SPATA31A7	Peak_chr9:66486067:66487522_motif_chr9:66486760:66486785:+:GTGTTCCCTCGTCCCTCCCCTTCCC (-977185), Peak_chr9:66454690:66458731_motif_chr9:66456767:66456792:+:ACAGCCCCGCGCCACACCCTGGGCC (-947101)
SPATC1L	Peak_chr21:47604068:47605031_motif_chr21:47604168:47604193:-:GCCTGCTCTAGCAGGGCCCCATGAG (-177)
SPDEF	Peak_chr6:34502505:34504830_motif_chr6:34503567:34503592:+:CCAGCCCCAAGCCCAGCCCTTGCTC (+20423)
SPDYE2	Peak_chr7:102170485:102174316_motif_chr7:102172053:102172078:+:GACCCATCACACCCAGCCCCTGTTC (-19278), Peak_chr7:102183189:102184517_motif_chr7:102184179:102184204:+:TGCCCCTCCCAGCTACCCCCTCCTC (-7826)
SPHK2	Peak_chr19:49122333:49123006_motif_chr19:49122680:49122705:-:CGCATCTCGCTCCCAGATCCCTTTC (+122)
SSH3	Peak_chr11:67069981:67073478_motif_chr11:67071874:67071899:-:CCCTCCTGCCGTTCGGCCCGTGGCC (+811), Peak_chr11:67084478:67086062_motif_chr11:67085211:67085236:+:GCCACCTTGTGTCCATTCCCTTAGC (+14351)
STIP1	Peak_chr11:63949002:63954796_motif_chr11:63951804:63951829:-:GCGCCACCGCGCCCGGCTAATTTTT (-1688), Peak_chr11:63963173:63969611_motif_chr11:63966739:63966764:-:GACCTCTTGATCCGCCCACCTCGGC (+12805)
STX16	Peak_chr20:57225958:57226659_motif_chr20:57226262:57226287:-:GTTCCCCCCTGGCCCTCTTCCTGTC (-30)
STX16-NPEPL1	Peak_chr20:57225958:57226659_motif_chr20:57226262:57226287:-:GTTCCCCCCTGGCCCTCTTCCTGTC (-181)
SUGCT	Peak_chr7:40173967:40175089_motif_chr7:40174530:40174555:+:GCGTCCGTGGGCGCCCCCCAGTGGC (-47)
SULT2A1	Peak_chr19:48457495:48459585_motif_chr19:48458600:48458625:+:GGCTCCTAGCCCTCATCTCCATTTC (-68886), Peak_chr19:48454418:48456192_motif_chr19:48454975:48455000:+:GAGCCACTGCGCCCGGCTTCTTGAA (-65651), Peak_chr19:48452885:48454149_motif_chr19:48453214:48453239:+:GGCTCCTAGCCCTCATCTCCATTTC (-63863), Peak_chr19:48422587:48423911_motif_chr19:48423089:48423114:+:GAGCCACTGCGCCCGGCTTCTTGAA (-33595)
SUV420H1	Peak_chr11:67980111:67982150_motif_chr11:67981249:67981274:-:GCGTGCCCGCGTCCCGCACAGAGCC (-249), Peak_chr11:67912928:67915174_motif_chr11:67914159:67914184:-:ATCCCGGGGCTTCCCTCCCCTTAGC (+66831)
TACC1	Peak_chr8:38591688:38593678_motif_chr8:38592757:38592782:-:GACCCAAGGCAACTCCCCACCTGTC (-52039), Peak_chr8:38644162:38646347_motif_chr8:38645540:38645565:+:CGACCCCCAGCCCCCGCCCCTCCAC (+533)
TADA2A	Peak_chr17:35766495:35767602_motif_chr17:35767047:35767072:-:GCCCGCCCGCCCAGCGCTGCCTGGC (+84)
TANK	Peak_chr2:162135097:162139181_motif_chr2:162138265:162138290:+:TCCCACAAGCTCCCATTTCCCTGTC (+120331)
TBC1D10C	Peak_chr11:67168723:67170045_motif_chr11:67169383:67169408:+:CCTCCCGGGCCCGCCCCGCCCAGTC (-2028)
TBC1D3	Peak_chr17:36402354:36403158_motif_chr17:36402495:36402520:-:GACCTCGTGATCCACCCACCTTGGC (-44590), Peak_chr17:36401047:36401904_motif_chr17:36401277:36401302:+:CAGCCACCACGCCTGGCCTCTTGTG (-43310), Peak_chr17:36393557:36395284_motif_chr17:36393643:36393668:-:GAGCCACCGTGCCTGGCCAATTGTT (-36255), Peak_chr17:36386795:36388804_motif_chr17:36387643:36387668:-:GAGCCACCGCACCCAGCCTGTTTTA (-29634), Peak_chr17:…
TBC1D3B	Peak_chr17:34493140:34494646_motif_chr17:34493790:34493815:-:GCTTCCCCGCCACGGGCACCTCGTT (+10095)
TBC1D3F	Peak_chr17:36306787:36307798_motif_chr17:36307267:36307292:+:ACGCCCGCAATCCCCGCACTTTGTG (+23322), Peak_chr17:36337439:36342082_motif_chr17:36339865:36339890:-:TCCGGATCGCCCCCCAGCCACAGTC (+55790), Peak_chr17:36346409:36350647_motif_chr17:36348453:36348478:+:GCACCGTAGCCACTGCCCCCAAGTC (+64557)
TBC1D3H	Peak_chr17:34745832:34747914_motif_chr17:34746849:34746874:-:GCTTCCCCGCCACGGGCACCTCGTT (+10166)
TCEB3CL	Peak_chr18:44542103:44557538_motif_chr18:44549763:44549788:-:CCTCCAACGCGCACCGCTCCCCTCC (+713)
TEX19	Peak_chr17:80317381:80319433_motif_chr17:80319014:80319039:+:GTCCCCTCAGGCTCTGCCAGTTTCC (+1284)
TEX29	Peak_chr13:111766702:111770707_motif_chr13:111768902:111768927:-:CCCCACCCCCACCCCACCCCCCGAA (-204310), Peak_chr13:111782928:111784763_motif_chr13:111783608:111783633:-:TCCCCCTGTCTGCCCGCCGCCGCAC (-189169), Peak_chr13:111805139:111807031_motif_chr13:111805905:111805930:-:GCCCCCGCGGACGCAGCCCACCCTG (-166930), Peak_chr13:111826715:111830582_motif_chr13:111828986:111829011:+:GGACCCCCGCGTGCGGACGTTTGTC (-…
TLCD1	Peak_chr17:27052411:27054554_motif_chr17:27053435:27053460:-:GACGCCCCCAGCACAGCTCCTAGTT (-257)
TM2D2	Peak_chr8:38853049:38855183_motif_chr8:38853785:38853810:+:GCACCCCCGGGGCCCTCCGGCTGGG (-64)
TMEM106A	Peak_chr17:41399682:41401204_motif_chr17:41400583:41400608:-:GGTCCCCCGGGCCCAGCTGTCTTTC (+36549)
TMEM134	Peak_chr11:67235460:67237590_motif_chr11:67236523:67236548:+:GCCACCTCGAACCGGGCCCGACGCT (+180)
TMEM50B	Peak_chr21:34851342:34852891_motif_chr21:34852033:34852058:-:GCCCTGTCCGGCCCGGCCTTCTGGG (+201)
TPTE	Peak_chr21:11168500:11170568_motif_chr21:11169459:11169484:-:GAGCGCCCGGGACCTGCCCCTGCCC (-178652), Peak_chr21:11143532:11148637_motif_chr21:11147857:11147882:-:ACTCGCATGGGCCTTGCCCCTTCTC (-155203), Peak_chr21:11137192:11141308_motif_chr21:11140208:11140233:+:GAGCCACCGCGCCCGGCCCCTTACA (-148368), Peak_chr21:11133891:11136494_motif_chr21:11134560:11134585:-:GACCCCGTGATCCGCCCACCTCGGC (-144311), Peak_ch…
TRIM7	Peak_chr5:180631155:180634430_motif_chr5:180632860:180632885:+:ACACCCTCTCTCCTCGCTCACTCTG (-621), Peak_chr5:180618083:180619760_motif_chr5:180618950:180618975:-:GCCCGCGCGCGCGCCCAACGACGGC (+13250), Peak_chr5:180585941:180588248_motif_chr5:180586906:180586931:-:CCTCCCATGAGCCCCTTCCCTGCAC (+45077)
TRMT112	Peak_chr11:64084238:64093061_motif_chr11:64088973:64088998:+:GGCCCCTGGCTGTTCACTGCCTGTC (-3094), Peak_chr11:64079094:64082825_motif_chr11:64081268:64081293:+:CTCCCCTCCCTGCCTGCTCATGGCC (+4596)
TRPT1	Peak_chr11:63984503:63991274_motif_chr11:63987884:63987909:+:TCCCCCTCACCCCTCTCGCCCAGGA (+5837)
TSPY1	Peak_chrY:10016576:10016896_motif_chrY:10016585:10016610:+:CCCCCTTCACATCCCGCCACCCTCC (+712172), Peak_chrY:10018948:10020004_motif_chrY:10019439:10019464:-:TCTCCCTCCCTTCTCTCTCTTTCTC (+714912), Peak_chrY:10020622:10022726_motif_chrY:10022156:10022181:-:GCCCCACCGCGCCCGACTCAATTTA (+717110), Peak_chrY:10024845:10027346_motif_chrY:10025799:10025824:-:GACCCCCCAACCCCCACCCCACCCC (+721532), Peak_chrY:10035…
TTC1	Peak_chr5:159349828:159351066_motif_chr5:159350443:159350468:-:GCCGTCACCAACCCATCCCCAGGTC (-85673)
TXN	Peak_chr9:113017497:113018880_motif_chr9:113018180:113018205:+:GCAGCGGCGGCCACCGACCCGTGCC (+731), Peak_chr9:112968895:112970201_motif_chr9:112969530:112969555:+:TGCCCTGAGCCCGCCTCCCCTGCTC (+49372)
UCKL1	Peak_chr20:62587321:62588771_motif_chr20:62588000:62588025:+:TGCCTGGAGGGCCCCGCCCCCTGTT (-278), Peak_chr20:62579595:62580034_motif_chr20:62579884:62579909:-:CCCTCCTCACACCGAGGCGCATGGC (+7953)
UNC93B1	Peak_chr11:67722458:67724038_motif_chr11:67723200:67723225:-:GCCGACAGGCCGCTCGCGCCGGGTC (+48345), Peak_chr11:67571635:67573669_motif_chr11:67572652:67572677:+:AGCCCCGCGGGCCTCTCCGCTCGCC (+198941)
UPK3BL	Peak_chr7:102270901:102271693_motif_chr7:102271159:102271184:+:GACCCATCGCACCCAGCCCCTGTTC (+11941)
USP14	Peak_chr18:106076:112531_motif_chr18:108920:108945:-:GCCCCCTGTAGGCCAAAGCCTAGAC (-49304)
USP18	Peak_chr22:18778315:18781080_motif_chr22:18779648:18779673:-:GCCCTGTCCCCTACCTGCCCTGCTC (+147032)
USP3	Peak_chr15:63796371:63797520_motif_chr15:63796912:63796937:+:TCCTCCCAGCTGCCCTCCTCGTGGC (+136)
UTS2R	Peak_chr17:80317381:80319433_motif_chr17:80319014:80319039:+:GTCCCCTCAGGCTCTGCCAGTTTCC (-13746)
VPS51	Peak_chr11:64862527:64864675_motif_chr11:64863665:64863690:+:GCCTCCTCCCCGTCCCCTTCCTTTC (-30)
VPS52	Peak_chr6:33239264:33240156_motif_chr6:33239352:33239377:+:GCGCTCTCACCAGCGGGCCCTCTTC (-39)
VRK3	Peak_chr19:50638772:50640161_motif_chr19:50639392:50639417:-:TATCCCTCGCCCCCGCCAACTCGTC (-110264), Peak_chr19:50636938:50638535_motif_chr19:50637434:50637459:-:GGCTCCTAGCCCTCATCTCCATTTC (-108534), Peak_chr19:50625852:50627870_motif_chr19:50626764:50626789:-:GGCTCCTAGCCCTCATCTCCATTTC (-97658), Peak_chr19:50613528:50616353_motif_chr19:50615247:50615272:-:GAGCCACCGCGCCCAGCCTCTTCTA (-85738), Peak_chr1…
WDR37	Peak_chr10:1281413:1282355_motif_chr10:1281923:1281948:+:CCCCCCTCCCTCCCGGTGTTTACTC (+186406)
WHSC1L1	Peak_chr8:38238637:38240923_motif_chr8:38239769:38239794:+:GCCGCCGCGCACAAAGCCCCCCCAC (+10)
YAP1	Peak_chr11:101980750:101981498_motif_chr11:101981111:101981136:-:GCGCCCGCCCGCGCCGCCGCGGCCC (-68)
YIF1A	Peak_chr11:66049041:66050502_motif_chr11:66049875:66049900:-:CCCCCCACCCCACCCCCGTCTTCCC (+6869)
YTHDC1	Peak_chr4:69214971:69216438_motif_chr4:69215845:69215870:-:TCCCCGCCCCTCTCCGCACTGTGAC (+102)
ZBTB7B	Peak_chr1:154970507:154982200_motif_chr1:154976358:154976383:-:CCCCACTCCCGCCCCCACCTCGCTC (+1059), Peak_chr1:154985701:154990974_motif_chr1:154988322:154988347:-:TCCCACCCTGTCCCCTACCCATGGC (+13043)
ZFP14	Peak_chr19:36791020:36800648_motif_chr19:36795431:36795456:-:GGCGGCTCGGGCCTCGCGCATGCGC (+74267), Peak_chr19:36777750:36783301_motif_chr19:36780245:36780270:-:GGCGGCTCGGGCCTCGCGCATGCGC (+89575), Peak_chr19:36776510:36777745_motif_chr19:36777239:36777264:-:GCCCACTGCCTCCCTCCTTCCTGGC (+92973), Peak_chr19:36761613:36776390_motif_chr19:36768725:36768750:+:GCCCCCCCGTATCCTGCCTGGGCTC (+101099)
ZNF180	Peak_chr19:44960156:44962732_motif_chr19:44961180:44961205:-:GCCCCCTGGGACTCTCCCGTCTGTC (+43130)
ZNF229	Peak_chr19:44960156:44962732_motif_chr19:44961180:44961205:-:GCCCCCTGGGACTCTCCCGTCTGTC (-8779)
ZNF337	Peak_chr20:26188652:26190484_motif_chr20:26189561:26189586:-:GGCCCCTCGGGCCCCACGAGGGGCG (-521975)
ZNF341	Peak_chr20:32319672:32320586_motif_chr20:32320117:32320142:-:GCCCCTCCCGCGCCCGCCCAAGGCC (+666)
ZNF383	Peak_chr19:37760877:37762221_motif_chr19:37761586:37761611:-:TCCCCATCCGGAGCAGCCTCTTTGC (+52367), Peak_chr19:37770740:37775543_motif_chr19:37773033:37773058:+:GCCCACTGCCTCCCTCCCTCCTGGC (+63960), Peak_chr19:37775851:37779228_motif_chr19:37777650:37777675:+:ACTCCCCCGCTCCACCCCCCCTTAC (+68358), Peak_chr19:37779389:37791150_motif_chr19:37785227:37785252:+:TCCCCCGCTCCACCCCCCCTTACTC (+76088), Peak_chr19:…
ZNF479	Peak_chr7:56437965:56442736_motif_chr7:56440215:56440240:-:TCCTCTCCGGGCCCAGCTCTTCCTC (+767220)
ZNF565	Peak_chr19:36791020:36800648_motif_chr19:36795431:36795456:-:GGCGGCTCGGGCCTCGCGCATGCGC (-89851), Peak_chr19:36777750:36783301_motif_chr19:36780245:36780270:-:GGCGGCTCGGGCCTCGCGCATGCGC (-74543), Peak_chr19:36776510:36777745_motif_chr19:36777239:36777264:-:GCCCACTGCCTCCCTCCTTCCTGGC (-71145), Peak_chr19:36761613:36776390_motif_chr19:36768725:36768750:+:GCCCCCCCGTATCCTGCCTGGGCTC (-63019)
ZNF595	Peak_chr4:27218:29495_motif_chr4:28213:28238:-:GCTCACAGGCTCCACTTCCCTGGAC (-24853), Peak_chr4:52783:55281_motif_chr4:53900:53925:+:GTCCCTTTGCCCTGTGCACCTCCTC (+822)
ZNF692	Peak_chr1:249239548:249240617_motif_chr1:249239810:249239835:-:GACCCCTAACCCCTAACCCCTAACC (-87024)
ZNF706	Peak_chr8:102217151:102218531_motif_chr8:102217830:102217855:+:GCCGCCGCGCGCCCGCCGCCGCCTC (-326)
ZNF717	Peak_chr3:75717919:75719228_motif_chr3:75718525:75718550:-:GCGCCCTGCCACCCTGTCCCGGGTG (+115681)
ZNHIT2	Peak_chr11:64889002:64890047_motif_chr11:64889597:64889622:-:GCGCCCTCGCTTCTTCCTCTTTCTC (-4355)
