# Supplementary material for: Gain-of-function mutant p53 together with ERG proto-oncogene drive prostate cancer by beta-catenin activation and pyrimidine synthesis
Source: Nat Commun. 2023 Aug 3;14:4671. doi: 10.1038/s41467-023-40352-4 (PMC10400651; doi:10.1038/s41467-023-40352-4)
Supplement: Supplementary file 9 — Supplementary Data 5 [file 41467_2023_40352_MOESM9_ESM.xlsx]

## Sheet: Sheet1
Supplementary Data 5. Oligonucleotide sequences of primers, shRNAs, sgRNAs and EMSA probes
The Primers for mouse genotyping
Gene name	Forward (F) /Reverse (R)	Sequence (5'-3')
Cre	F	TTGCCTGCATTACCGGTCGAT
Cre	R	GATCCTGGCAATTTCGGCTAT
Tg-ERG	F-1#	AACGAGCGCAGAGTTATCGT
Tg-ERG	F-2#	CTAGGCCACAGAATTGAAAGATC T
Tg-ERG	R-1#	GTGAGCCTCTGGAAGTCGTC
Tg-ERG	R-2#	GTAGGTGGAAATTCTAGCATCATC C
Trp53 loxp	F	CACAAAAACAGGTTAAACCCAG
Trp53 loxp	R	AGCACATAGGAGGCAGAGAC
Trp53 loxp-STOP-loxp-R172H	F (WT)	GTAGTACTGTTCGTTCCATTCCG
Trp53 loxp-STOP-loxp-R172H	F (loxp)	AGCTAGCCACCATGGCTTGAGTA AGTCTGCA
Trp53 loxp-STOP-loxp-R172H	R	CTTGGAGACATAGCCACACTG
The oligonucleotide sequences of shRNAs
shRNA name	Sequence (5'-3')
shcontrol (shcon)	CCGGCAACAAGATGAAGAGCACCAACTCGAGTTGGT GCTCTTCATCTTGTTGTTTTT
shERG#1	CCGGGCCCATCAACAGACGTTGATACT CGAGTATCAACGTCTGTTGATGGGCTTTTT
shERG#2	CCGGGCTCATATCAAGGAAGCCTTACTCGAGTAA GGCTTCCTTGATATGA GCTTTTT
shp53#1	CCGGCGGCGCACAGAGGAAGAGAATCTCGA GATTCTCTTCCTCTGTGCGCCGTTTTT
shp53#2	CCGGGTCCAGATGAAGCTCCCAGAACTCGAGTTCTG GGAGCTTCATCTGGACTTTTT
shβ-Catenin#1	CCGGTCTAACCTCACTTGCAATAATCTCGAGATTATT GCAAGTGAGGTTAGATTTTTG
shβ-Catenin#2	CCGGTTGTTATCAGAGGACTAAATACTCGAGTATTTAGT CCTCTGATAACAATTTTTG
shRRM1-F	TCGAGGCTGTCTCTAACTTGCACAAACTCGAGTTTGTGCAAGTTAGAGACAGCTTTTTG
shRRM1-R	AATTCAAAAAGCTGTCTCTAACTTGCACAAACTCGAGTTTGTGCAAGTTAGAGACAGCC
shRRM2-F	TCGAGCGGAGGAGAGAGTAAGAGAAACTCGAGTTTCTCTTACTCTCTCCTCCGTTTTTG
shRRM2-R	AATTCAAAAACGGAGGAGAGAGTAAGAGAAACTCGAGTTTCTCTTACTCTCTCCTCCGC
shUMPS-F	TCGAGCGTCTTGTAGAAGGAACTATTCTCGAGAATAGTTCCTTCTACAAGACGTTTTTG
shUMPS-R	AATTCAAAAACGTCTTGTAGAAGGAACTATTCTCGAGAATAGTTCCTTCTACAAGACGC
The oligonucleotide sequences of RT-qPCR primers
Gene name	Forward (F) /Reverse (R)	Sequence (5'-3')
mouse Umps	F	GTCTTCTCAGTCAGGTCGCA
mouse Umps	R	GAGCATGGGAATGTGATTGGC
mouse Rrm1	F	GCCGAGAGAGGTGCTTTCAT
mouse Rrm1	R	AAACCCTGCTTCCAACCGTA
mouse Rrm2	F	GGATTCCAGCTGTTTTCGCC
mouse Rrm2	R	GGGCGTGTTCTCCTTGTCAG
mouse Tyms	F	TTGGGATTTTCTGCCCGACA
mouse Tyms	R	CTCCTTGTCCCGAGTAATCTGA
mouse Ctnnb1	F	CCGCGAGTGAGCAGCG
mouse Ctnnb1	R	CTCCATCAGGTCAGCTTGAGTA
mouse Actb	F	AGAAGCTGTGCTATGTTGCTCTA
mouse Actb	R	ACAGGATTCCATACCCAAGAAGGA
CTNNB1	F	AGGTCTGAGGAGCAGCTTCA
CTNNB1	R	CAAATACCCTCAGGGGAACAGG
ERG	F	AAGCGCTACGCCTACAAGTT
ERG	R	TTCATCTTCTGTGGGTGGGC
TP53	F	TGCTCAAGACTGGCGCTAAA
TP53	R	CAGTCTGGCTGCCAATCCA
UMPS	F	GAGCAGCGGTTAGAATGGC
UMPS	R	TCCTCCTGCTTCCAACTGAAC
RRM1	F	TCCTGCTCAGATCACCATGAAA
RRM1	R	GGCTGCCAGGATAGCATAGTC
RRM2	F	CTGGAGTGAGGGGTCGC
RRM2	R	GCGGCGTGTTCTCCTTGT
TYMS	F	GAGCTGTCTTCCAAGGGAGT
TYMS	R	CAACTCCCTGTCCTGAATAATCTGA
DCK	F	GCCGCGAGCTCCAGTG
DCK	R	CTTCCCTGCAGCGATGTTC
IMPDH	F	CGACACCCCGTTCAGAACTAT
IMPDH	R	GCTGATCAGGTAGTCCGCC
TK1	F	CACAGAGAAGGAGGTCGAGGT
TK1	R	TTCTCTTTGTTGTCCGGCCC
AXIN2	F	GGTCCTGGCAACTCAGTAACA
AXIN2	R	GCTCATCTGAACCTCCTCTCTTT
LEF1	F	TCCCGTGAAGAGCAGGCTAA
LEF1	R	TTCTTGGACCTGTACCTGATGC
c-MYC	F	TACAACACCCGAGCAAGGAC
c-MYC	R	AGGCTGGTTTTCCACTACCC
ACTB	F	AGCACAGAGCCTCGCCTTT
ACTB	R	ATCACGCCCTGGTGCCT
The oligonucleotide sequences of ChIP-seq primers
Gene name/ChIP	Forward (F) /Reverse (R)	Sequence (5'-3')
CTNNB1/p53	F	GACTACTTTCCACCGCCCCC
CTNNB1/p53	R	TAAAATGGCGCCGCACAAGG
Upstream(-1000bp)/p53	F	GCCCTGTAAAAGTGGTTAATCTGTC
Upstream(-1000bp)/p53	R	GGCGTTTTCAGGTACTGATTCCT
CTNNB1-a/p53	F	CACCCCGGGGAGCGTC
CTNNB1-a/p53	R	GGTGGAAAGTAGTCCCCGCG
CTNNB1-b/p53	F	GCCCCCTCGCGCCCC
CTNNB1-b/p53	R	GAGCTCTTATAAGTCGCGCAGAAGCCG
CTNNB1-c/p53	F	CTTGTGCGGCGCCATTTTAA
CTNNB1-c/p53	R	TCAGACCTTCCTCCGTCTCC
UMPS/ERG	F	CAAGCCGGGAAAGCTGCAG
UMPS/ERG	R	TGCTTCAAATTCCCAGGCGC
RRM1/ERG	F	CTGACCCAGCGGGCTCTAG
RRM1/ERG	R	ATATGGACATGCCCGGCGG
RRM2/ERG	F	AAGTCGCGCTAACCTTGGCC
RRM2/ERG	R	CTCCTCTGCATTCCCAGCCT
TYMS/ERG	F	CTCAGCTGTGGCCCTGGG
TYMS/ERG	R	TCTTCCTGCTCGGCGGG
UMPS/β-Catenin	F	CCAGGAGAAGCACAAACTGGC
UMPS/β-Catenin	R	GAAGTCCCGCCTCTTCCGC
RRM1/β-Catenin	F	GCAAGAGGTAGAGAGGTGACCTG
RRM1/β-Catenin	R	GCTGTGGTTGTGACGCCTTTTAG
RRM2/β-Catenin	F	ATCGGAGGACCCCAGAAGAC
RRM2/β-Catenin	R	GGCACCACTTACTATGCCCC
TYMS/β-Catenin	F	GCCCACATTCCTTCCTGACG
TYMS/β-Catenin	R	CGGGACCTGCAGGTGACG
UMPS/pol II Ser2	F	AGACAGCCACAGTCCTGTCTG
UMPS/pol II Ser2	R	CTGCACTCCATCCTGGGC
RRM1/pol II Ser2	F	GGACAAGACCAGCGGCTAATC
RRM1/pol II Ser2	R	GAGCACACCATGGCTGCTG
RRM2/pol II Ser2	F	GGCGAGTATCAGAGGATGGGA
RRM2/pol II Ser2	R	GGTGTGGCTAGTTGGTAACACTT
TYMS/pol II Ser2	F	TTAGGGGTTGGGCTGGATGC
TYMS/pol II Ser2	R	CATTTGCCAGTGGCAACATCC
The oligonucleotide sequences of EMSA probes
Gene name	Forward (F) /Reverse (R)	Sequence (5'-3')
CTNNB1-probe1	F	GCCCCCTCGCGCCCCGCCCCTTGTC
CTNNB1-probe1	R	GACAAGGGGCGGGGCGCGAGGGGGC
CTNNB1-probe2	F	CTCGCGCGGCGGAACGCTCCGCGCT
CTNNB1-probe2	R	AGCGCGGAGCGTTCCGCCGCGCGAG
CTNNB1-probe3	F	GCGCCGGTGGCGGCAGGATACAGCG
CTNNB1-probe3	R	CGCTGTATCCTGCCGCCACCGGCGC
CTNNB1-probe4	F	GCTTCTGCGCGACTTATAAGAGCTC
CTNNB1-probe4	R	GAGCTCTTATAAGTCGCGCAGAAGC
MP53BS Mut1	F	GAAAAATCGCGCCCCGCCCCTTGTC
MP53BS Mut1	R	GACAAGGGGCGGGGCGCGATTTTTC
MP53BS Mut2	F	GCCCCCTCGCGAAAATAAAATTGTC
MP53BS Mut2	R	GACAATTTTATTTTCGCGAGGGGGC
MP53BS Mut3	F	GAAAAATCGCGAAAATAAAATTGTC
MP53BS Mut3	R	GACAATTTTATTTTCGCGATTTTTC
CDKN1A	F	CAGGAACATGTCCCAACATGTTGAG
CDKN1A	R	CTCAACATGTTGGGACATGTTCCTG
The oligonucleotide sequences of sgRNAs
Gene name	Forward (F) /Reverse (R)	Sequence (5'-3')
sgUMPS-1	F	CACCGCCGCAGATCGATGTAGATGG
sgUMPS-1	R	AAACCCATCTACATCGATCTGCGGC
sgUMPS-2	F	CACCGGCCCCGCAGATCGATGTAGA
sgUMPS-2	R	AAACTCTACATCGATCTGCGGGGCC
sgUMPS-3	F	CACCGCCCCGCAGATCGATGTAGAT
sgUMPS-3	R	AAACATCTACATCGATCTGCGGGGC
sgRRM1-1	F	CACCGGTAATCCAAGGCTTGTACAG
sgRRM1-1	R	AAACCTGTACAAGCCTTGGATTACC
sgRRM1-2	F	CACCGGTCAGGGTGCTTAGTAGTCA
sgRRM1-2	R	AAACTGACTACTAAGCACCCTGACC
sgRRM1-3	F	CACCGCAAGCCTTGGATTACTTTCA
sgRRM1-3	R	AAACTGAAAGTAATCCAAGGCTTGC
sgRRM2-1	F	CACCGGGGGCTCAGCTTGGTCGACA
sgRRM2-1	R	AAACTGTCGACCAAGCTGAGCCCCC
sgRRM2-2	F	CACCGCTTGGTCGACAAGGAGAACA
sgRRM2-2	R	AAACTGTTCTCCTTGTCGACCAAGC
sgRRM2-3	F	CACCGGCCGCTGAAGGGGCTCAGCT
sgRRM2-3	R	AAACAGCTGAGCCCCTTCAGCGGCC
sgMP53BSKO1	F	CACCGCCCCGCCCCTTGTCCTCGCG
sgMP53BSKO1	R	AAACCGCGAGGACAAGGGGCGGGGC
sgMP53BSKO2	F	CACCGGCAGACTGCTGGGCGGCGCG
sgMP53BSKO2	R	AAACCGCGCCGCCCAGCAGTCTGCC
The oligonucleotide sequences of primers for cloning
TP53-PDX	F	ATGGAGGAGCCGCAGTCAGATCCT
TP53-PDX	R	TCAGTCTGAGTCAGGCCCTTCTGTCTT
CTNNB1 promoter-luciferase	F	TCTCTATCGATAGGTACGAGCGTCCGTGGGGTGCCC
CTNNB1 promoter-luciferase	R	GCACGCGTAAGAGCTCGCCGAGAGGCTTAAAATGGCGCCGC
The oligonucleotide sequences of primers for 3C-qPCR assay
Gene name	Forward (F) /Reverse (R)	Sequence (5'-3')
GAPDH-internal	F	AGAAAGTAGGGCCCGGCTAC
GAPDH-internal	R	GAGGCTGCGGGCTCAATTTA
RRM2-R	R	GCTGACATTACAGGCCTAAGCC
RRM2-F1	F	GACCTTGTGATCCACCTGCC
RRM2-F2	F	GAGTGCGATGCTGCCAGT
RRM2-F3	F	GCCTGATGTTCAAACACCTGG
RRM2-F4	F	CAGGCTGAGCCTTCCTGGG
RRM1-R	R	GCTTAACACTGTGACTGGCAT
RRM1-F1	F	GGCATTATTGTACCTGTGGCT
RRM1-F2	F	CTTGTGTCTGTGCCTGGGC
RRM1-F3	F	GCCTTCTAAAAGGCGTCACAAC
RRM1-F4	F	GCCCATATTATCACCTGTGGCT
TYMS-R	R	CCGCAGTTGATCTCGGGTAA
TYMS-F1	F	CCCTGGGATCTACAGTCACA
TYMS-F2	F	GGTAGACATTTCTGAGTCACATTG
TYMS-F3	F	CCTCGGCTTACCTGACTCTAGA
TYMS-F4	F	GCCATGTGGGATCTTGTGTCA
