# Supplementary material for: Gain-of-function mutant p53 together with ERG proto-oncogene drive prostate cancer by beta-catenin activation and pyrimidine synthesis
Source: Nat Commun. 2023 Aug 3;14:4671. doi: 10.1038/s41467-023-40352-4 (PMC10400651; doi:10.1038/s41467-023-40352-4)
Supplement: Supplementary file 10 — Source Data [file 41467_2023_40352_MOESM10_ESM.xlsx]

## Sheet: Figure 1
	Figure 1a
	The OncoPrint image was adopted from cBioPortal
	Figure 1b
	The data was downloaded from cBioPortal
	Figure 1c											Figure 1d
												15 months	WT	Pb-T2-ERG	Trp53pc-/-	Trp53pcR172H/-	Pb-T2-ERG;Trp53pc-/-	Pb-T2-ERG;p53pcR172H/-
												Normal prostate	1	0.8	0.8	0.733333	0.2	0
												LGPIN	0	0.2	0.2	0.266667	0.3	0.1
												HGPIN	0	0	0	0	0.4	0.4
												Adenocarcinoma	0	0	0	0	0.1	0.5
												Figure 1e
													WT	Pb-T2-ERG	Trp53pc-/-	Trp53pcR172H/-	Pb-T2-ERG;Trp53pc-/-	Pb-T2-ERG;p53pcR172H/-
													0.004	0.006	0.022	0.003	0.036	0.196
													0.016	0.004	0.004484	0.008	0.038	0.126
													0.002	0.0052	0.007182	0.00928	0.072	0.101333
													0.002	0.014	0.004254	0.00794	0.052778	0.162
													0.00474	0.012	0.006452	0.008333	0.022029	0.104667
													0.01	0.009	0.006579	0.009677	0.044286	0.148222
													0.009077	0.008	0.009524	0.0045	0.043069	0.126875
													0.00112	0.0101	0.0032	0.00823	0.023	0.135
													0.00516	0.00613	0.00573	0.00878	0.0371	0.162
													0.0072	0.00911	0.0036	0.009912	0.0505	0.171
													0.0075	0.0103	0.0068	0.0082
													0.0056	0.00672	0.0059	0.009
													0.0055	0.00724	0.004	0.0078
													0.004	0.0062	0.006	0.007
													0.0062	0.0082	0.0058	0.0096
	Figure 1f											Figure 1g
	Time (month)	WT	ERG	p53-/-	p53RH/-	ERG;p53-/-	ERG;p53RH/-
	0	0	0	0	0	0	0
	0	0	0	0	0	0	0
	0	0	0	0	0	0	0
	0	0	0	0	0	0	0
	0	0	0	0	0	0	0
	0	0	0	0	0	0	0
	0	0	0	0	0	0	0
	0	0	0	0	0	0	0
	0	0	0	0	0	0	0
	0	0	0	0	0	0	0
	0	0	0	0	0
	0	0	0	0	0
	0	0	0	0	0
	0	0	0	0	0
	0	0	0	0	0							Figure 1h
	5	0	0	0	0	0	0						D0					D2					D4					D6
	5	0	0	0	0	0	0					shcon	0.18355	0.18825	0.18445	0.19695	0.19345	0.292167	0.276383	0.31025	0.29335	0.310183	0.454875	0.470075	0.446875	0.438875	0.474925	0.591067	0.661247	0.680753	0.6842	0.68596
	5	0	0	0	0	0	0					shERG	0.18775	0.18315	0.18435	0.18965	0.19865	0.25615	0.22435	0.24185	0.23565	0.23685	0.288022	0.309587	0.297848	0.312457	0.305674	0.383667	0.397667	0.437333	0.440267	0.438667
	5	0	0	0	0	0	0					shp53	0.18345	0.18775	0.18565	0.19485	0.188795	0.186109	0.210839	0.213035	0.213728	0.214768	0.292413	0.277761	0.2485	0.290848	0.265935	0.404267	0.337667	0.355267	0.423333	0.3868
	5	0	0	0	0	0	0					shERG+shp53	0.18095	0.17985	0.19615	0.18135	0.181455	0.185773	0.199955	0.212318	0.2065	0.196409	0.306107	0.255395	0.27496	0.282668	0.22486	0.304727	0.304667	0.4004	0.38103	0.410909
	5	0	0	0	0	0	0
	5	0	0	0	0	0	0
	5	0	0	0	0	0	0
	5	0	0	0	0	0	0
	5	0	0	0	0	0	0
	5	0	0	0	0
	5	0	0	0	0
	5	0	0	0	0
	5	0	0	0	0
	5	0	0	0	0
	10	0	0	0	0	0	0
	10	0	0	0	0	0	0
	10	0	0	0	0	0	0
	10	0	0	0	0	0	0
	10	0	0	0	0	0	0
	10	0	0	0	0	0	0
	10	0	0	0	0	0	0
	10	0	0	0	0	0	0
	10	0	0	0	0	0	0
	10	0	0	0	0	0	0
	10	0	0	0	0
	10	0	0	0	0
	10	0	0	0	0
	10	0	0	0	0
	10	0	0	0	0
	14.5	0	0	0	0	0	0
	14.5	0	0	0	0	0	0
	14.5	0	0	0	0	0	0
	14.5	0	0	0	0	0	0
	14.5	0	0	0	0	0	0
	14.5	0	0	0	0	0	0
	14.5	0	0	0	0	0	0
	14.5	0	0	0	0	0	0
	14.5	0	0	0	0	0	0
	14.5	0	0	0	0	0	1
	14.5	0	0	0	0
	14.5	0	0	0	0
	14.5	0	0	0	0
	14.5	0	0	0	0
	14.5	0	0	0	0
	15	0	0	0	0	0	0
	15	0	0	0	0	0	0
	15	0	0	0	0	0	0
	15	0	0	0	0	0	0
	15	0	0	0	0	0	0
	15	0	0	0	0	0	0
	15	0	0	0	0	0	0
	15	0	0	0	0	0	0
	15	0	0	0	0	0	1
	15	0	0	0	0	0
	15	0	0	0	0
	15	0	0	0	0
	15	0	0	0	0
	15	0	0	0	0
	15	0	0	0	0
	15.5	0	0	0	0	0	0
	15.5	0	0	0	0	0	0
	15.5	0	0	0	0	0	0
	15.5	0	0	0	0	0	0
	15.5	0	0	0	0	0	0
	15.5	0	0	0	0	0	0
	15.5	0	0	0	0	0	0
	15.5	0	0	0	0	0	1
	15.5	0	0	0	0	0
	15.5	0	0	0	0	0
	15.5	0	0	0	0
	15.5	0	0	0	0
	15.5	0	0	0	0
	15.5	0	0	0	0
	15.5	0	0	0	0
	16	0	0	0	0	0	0
	16	0	0	0	0	0	0
	16	0	0	0	0	0	0
	16	0	0	0	0	0	0
	16	0	0	0	0	0	0
	16	0	0	0	0	0	1
	16	0	0	0	0	0	1
	16	0	0	0	0	0
	16	0	0	0	0	0
	16	0	0	0	0	0
	16	0	0	0	0
	16	0	0	0	0
	16	0	0	0	0
	16	0	0	0	0
	16	0	0	0	0
	17	0	0	0	0	0	0
	17	0	0	0	0	0	0
	17	0	0	0	0	0	0
	17	0	0	0	0	0	1
	17	0	0	0	0	0	1
	17	0	0	0	0	0
	17	0	0	0	0	0
	17	0	0	0	0	0
	17	0	0	0	0	0
	17	0	0	0	0	0
	17	0	0	0	0
	17	0	0	0	0
	17	0	0	0	0
	17	0	0	0	0
	17	0	0	0	0
	18	0	0	0	0	0	0
	18	0	0	0	0	0	1
	18	0	0	0	0	0	1
	18	0	0	0	0	0
	18	0	0	0	0	0
	18	0	0	0	0	0
	18	0	0	0	0	0
	18	0	0	0	0	0
	18	0	0	0	0	0
	18	0	0	0	0	0
	18	0	0	0	0
	18	0	0	0	0
	18	0	0	0	0
	18	0	0	0	0
	18	0	0	0	0
	18.5	0	0	0	0	0	1
	18.5	0	0	0	0	0
	18.5	0	0	0	0	0
	18.5	0	0	0	0	0
	18.5	0	0	0	0	0
	18.5	0	0	0	0	0
	18.5	0	0	0	0	0
	18.5	0	0	0	0	0
	18.5	0	0	0	0	0
	18.5	0	0	0	0	0
	18.5	0	0	0	0
	18.5	0	0	0	0
	18.5	0	0	0	0
	18.5	0	0	0	0
	18.5	0	0	0	0
	19	0	0	0	0	0
	19	0	0	0	0	0
	19	0	0	0	0	0
	19	0	0	0	0	0
	19	0	0	0	0	0
	19	0	0	0	0	0
	19	0	0	0	0	0
	19	0	0	0	0	0
	19	0	0	0	0	0
	19	0	0	0	0	0
	19	0	0	0	0
	19	0	0	0	0
	19	0	0	0	0
	19	0	0	0	0
	19	0	0	0	0
	19.5	0	0	0	0	0
	19.5	0	0	0	0	0
	19.5	0	0	0	0	0
	19.5	0	0	0	0	0
	19.5	0	0	0	0	0
	19.5	0	0	0	0	0
	19.5	0	0	0	0	0
	19.5	0	0	0	0	0
	19.5	0	0	0	0	0
	19.5	0	0	0	0	1
	19.5	0	0	0	0
	19.5	0	0	0	0
	19.5	0	0	0	0
	19.5	0	0	0	0
	19.5	0	0	0	0
	20	0	0	0	0	0
	20	0	0	0	0	0
	20	0	0	0	0	0
	20	0	0	0	0	0
	20	0	0	0	0	0
	20	0	0	0	0	0
	20	0	0	0	0	0
	20	0	0	0	0	0
	20	0	0	0	0	1
	20	0	0	0	0
	20	0	0	0	0
	20	0	0	0	0
	20	0	0	0	0
	20	0	0	0	0
	20	0	0	0	0

## Sheet: Figure 2
	Figure 2a
	The RNA-seq data has been deposited into at the NCBI’s GEO data repository with the accession code GSE184626.
	Figure 2b
	The RNA-seq data has been deposited into at the NCBI’s GEO data repository with the accession code GSE184626.
	Figure 2c
	The RNA-seq data has been deposited into at the NCBI’s GEO data repository with the accession code GSE184626.
	Figure 2d
	A total of 531 upregulated genes from Figure 2b for KEGG pathway analysis.
	Figure 2f
	The RNA-seq data has been deposited into at the NCBI’s GEO data repository with the accession code GSE184626.
	Figure 2g
	The RNA-seq data has been deposited into at the NCBI’s GEO data repository with the accession code GSE184626.
	Figure 2h
		WT			Pb-T2-ERG			TrP53pc-/-			TrP53pcR172H/-			Pb-T2-ERG;TrP53pc-/-			Pb-T2-ERG;TrP53pcR172H/-
	Umps	1.03941	0.939288	1.0213	0.970159	0.969405	1.13075	0.930303	0.892406	0.760896	1.01824	1.05184	0.951402	0.724859	0.87404	0.904863	2.81306	2.37629	2.53722
	Rrm1	1.08966	0.821628	1.08872	0.920488	0.641482	0.664802	1.113	1.03	0.9923	1.3257	1.25805	0.89018	1.232	1.094	0.9475	2.18204	2.42968	2.77639
	Rrm2	1.3364	0.770237	0.893367	0.920186	0.84562	0.63355	0.956	0.873	1.145	1.83581	1.44835	1.15849	1.32	0.895	0.972	5.73505	4.92264	5.53608
	Tyms	1.11429	0.884824	1.00088	1.42689	0.904457	1.15905	0.851831	0.881871	0.721284	1.02668	0.92209	0.85907	0.77843	0.76241	0.77843	3.72405	2.78518	3.05799
	Figure 2i
		shcon			shERG			shp53			shERG+shp53
	UMPS	1.08322	0.997876	0.918905	0.354467	0.370208	0.31436	0.419163	0.365807	0.407462	0.341307	0.327966	0.392484
	RRM1	0.939748	0.976167	1.08408	0.399804	0.381653	0.379273	0.376019	0.449698	0.408941	0.375517	0.322328	0.406857
	RRM2	0.888305	1.11744	0.994256	0.286719	0.304124	0.349776	0.316215	0.389234	0.264746	0.324148	0.260477	0.262236
	TYMS	1.09925	0.89759	1.00316	0.436659	0.425878	0.461175	0.383285	0.325485	0.469927	0.425217	0.361347	0.44919

## Sheet: Figure 3
	Figure 3a
	The ChIP-seq data has been deposited into at the NCBI’s GEO data repository with the accession code GSE184626.
	Figure 3b
	The 1116 binding peak of p53 R248W was subjected to the analysis of GO ontology.
	Figure 3c,e
	The ChIP-seq data has been deposited into at the NCBI’s GEO data repository with the accession code GSE184626.
	Figure 3d
		IgG			IP
	peak	0.0142026	0.0129799	0.0127391	0.481541	0.520599	0.44908
	-1000	0.00857065	0.0090531	0.0134027	0.0142802	0.0081163	0.0072527
	Figure 3f
		IgG			IP
	a	0.0354222	0.02516	0.035963	0.0261629	0.018475	0.034106
	b	0.0149224	0.011146	0.014365	0.397813	0.42192	0.446895
	c	0.0374808	0.019674	0.016809	0.0150482	0.032537	0.028067
	Figure 3g			Figure 3h			Figure 3i
	Figure 3j
	Figure 3k
	Figure 3l
	con	KO#7	KO#17	KO#19	KO#32
	1.06329	0.327265	0.231411	0.288878	0.348331
	0.958288	0.336466	0.258553	0.313934	0.305349
	0.978424	0.284901	0.267671	0.280979	0.290887
	Figure 3m
	Figure 3n
		con						MP53BSKO#7
		shcon			shp53			shcon			shp53
	CTNNB1	0.014782	0.013985	0.014378	0.00340059	0.00367001	0.003173	0.003988	0.003545	0.003852	0.00396078	0.00396078	0.00357
	TP53	0.006708	0.007239	0.007189	0.00110633	0.00123609	0.001161	0.007391	0.007599	0.007041	0.00110633	0.00117755	0.001106

## Sheet: Figure 4
	Figure 4a
	The RNA-seq data has been deposited into at the NCBI’s GEO data repository with the accession code GSE184626.
	Figure 4b
	WT	Pb-T2-ERG	TrP53pcR172H/-	Pb-T2-ERG;TrP53pcR172H/-
	3.94032	3.85926	3.77357	4.31909
	3.78319	3.82814		4.26264
	3.87996	3.93364	3.8942	4.11624
	Figure 4c
	WT	Pb-T2-ERG	TrP53pc-/-	TrP53pcR172H/-	Pb-T2-ERG;TrP53pc-/-	Pb-T2-ERG;TrP53pcR172H/-
	1.10048	0.851532	1.06299	1.04836	0.84565	2.20096
	0.893867	0.944834	1.04112	1.15519	0.918997	2.39186
	1.00565	0.84565	0.971397	1.13929	0.822526	2.20096
	Figure 4d
	WT	ERG fusion	TP53 null	TP53 mutation	ERG fusion+TP53 null	ERG fusion+TP53 mutation
	-0.879	-0.5895	-1.2755	-0.7156	-0.042	-0.2033
	-0.723	-0.3022	0.9759	0.8256	1.167	-0.8132
	-0.3056	-0.7659	0.0755	-0.2117	-0.112	-0.8185
	-0.8121	-0.4483	-0.3963	0.7117	-1.6675	0.6547
	-1.0286	0.0485	0.7216	4.9993	0.832	-0.2139
	-0.4257	-1.2058	-0.6522	0.6385	-1.0384	0.6952
	-0.061	-0.7347	-0.1502	-0.6404	0.6496	0.2335
	0.0314	0.3274	0.1694	0.6974	-1.0127	1.5938
	-0.5485	-0.3636	1.2611	0.1037	-1.123	1.5029
	-0.7559	8.0966	1.467	0.0626	-0.5732	-0.0115
	-0.755	-0.2571	-0.7899	2.0371	1.045	-0.4065
	-0.8112	1.2072	0.2406	-0.0946	-0.0409	0.1681
	-1.0566	0.6244	-0.3259	0.1319	-0.5898	-0.867
	-0.5172	-0.7514	-0.208	-0.1971	-2.1045	-0.6719
	-0.4698	-0.6379	0.3016	-0.8145	-1.0382	0.0226
	-0.4118	1.0411	-0.7078	-0.7231	-0.1856	-0.2139
	1.2863	0.2026	0.2969	0.7444	-0.2859	-0.1683
	0.1695	0.4946	-0.8713	-0.169		0.329
	-1.526	0.5985	-0.8613	0.2384		-0.0896
	-0.8989	-0.3242	-0.3831	-0.8205		0.355
	0.6715	0.23	-0.915			-0.1951
	1.3153	0.0898	-0.8152			2.3531
	3.5843	0.1759				0.1783
	1.2107	-0.2201				0.3999
	-0.5763	0.6217				2.7945
	-0.713	-0.3185				-0.259
	-1.0515	-0.6953				0.0463
	0.8626	0.3699				0.6587
	-0.4205	0.0268				0.9091
	-0.6569	-0.561				-0.7682
	-0.2661	-0.9571				-0.1883
	0.1144	-0.1515
	-0.3782	-0.6737
	-0.7543	-0.5767
	-0.4901	-0.1295
	-0.9652	3.2831
	0.3655	-0.0753
	-0.1505	-0.9717
	0.193	0.1328
	0.8111	3.6786
	0.7848	0.0432
	0.249	1.2135
	2.0887	0.2364
	0.9848	0.5195
	-0.5691	-0.1355
	-0.0774	0.2456
	0.17	-0.8838
	-1.1251	-1.2314
	0.1876	-0.641
	-0.9734	-0.9593
	-0.4362	-0.0807
	-0.396	-0.6705
	0.3966	-0.4615
	0.4516	0.1436
	-0.4961
	-0.0756
	-0.5704
	0.0288
	-0.9518
	0.7422
	0.1139
	-0.3417
	0.43
	-0.3778
	-0.096
	-0.0502
	0.7952
	0.1296
	-0.6519
	0.8202
	-0.0146
	0.914
	-0.5588
	-0.0058
	-0.1972
	1.776
	-0.3269
	-1.1343
	-0.7939
	-0.9067
	-0.989
	-0.1169
	Figure 4e
	The RNA-seq data has been deposited into at the NCBI’s GEO data repository with the accession code GSE184626.
	Figure 4f
	1st ChIP						re-ChIP
	IgG			p53			no Ab			IgG			p53			ERG
	0.022793	0.0201919	0.0247335	0.937859	1.08059	0.977192	0.0817919	0.0667872	0.0549867	0.0763266	0.0919021	0.0590224	0.761492	0.916157	0.842443	0.865493	0.953133	0.823218
	Figure 4g
		con			shERG			shp53			shERG+shp53
	ERG	0.969539	1.03434	0.996121	0.244207	0.212262	0.200878	1.04312	0.984526	1.01003	0.190071	0.207114	0.232354
	TP53	0.979271	1.03413	0.986598	1.05189	0.991355	0.973015	0.165051	0.115241	0.139713	0.12206	0.167268	0.15395
	CTNNB1	0.975018	1.02789	0.927683	0.732323	0.703533	0.785512	0.311062	0.255677	0.319017	0.262228	0.205053	0.252036
	Figure 4h					Figure 4i
						shcon		shERG		shp53		shERG+shp53
						IgG	IP	IgG	IP	IgG	IP	IgG	IP
						0.16538	11.4229	0.255936	7.27958	0.274306	3.32616	0.221266	2.25614
						0.335377	10.6579	0.193963	8.53775	0.179724	3.87409	0.243815	3.30318
						0.44871	12.6745	0.221266	8.13339	0.200803	3.21286	0.276214	3.32616
						Figure 4j
						EV	p53 (WT)	p53 (R175H)	p53 (C238Y)	p53 (R248W)	p53 (R273H)	p53 (Q331R)	ERG	ERG+p53 (WT)	ERG+p53 (R175H)	ERG+p53 (C238Y)	ERG+p53 (R248W)	ERG+p53 (R273H)	ERG+p53 (Q331R)
						1.1	1.02	1.91	2.03	2.38	1.87	0.97	0.93	0.98	3.58	3.82	3.8	3.51	1.05
						0.87	0.9	2.21	2.12	2.23	1.73	0.91	1.04	1.02	3.69	3.95	4.09	3.11	1.01
						1.03	0.95	2.1	2.24	2.13	1.95	1.01	1.01	0.95	3.38	3.64	4.13	3.39	0.96

## Sheet: Figure 5
	Figure 5a
	The ChIP-seq data has been deposited into at the NCBI’s GEO data repository with the accession code GSE184626.
	Figure 5b
		IgG			ERG
	UMPS	0.043861	0.039088	0.035993	1.35238	1.35693	1.47822
	RRM1	0.062667	0.079873	0.062234	2.41807	2.41807	2.19444
	RRM2	0.027947	0.02104	0.031552	1.88612	1.94919	2.10505
	TYMS	0.02744	0.027526	0.035744	1.30055	1.28317	1.11254
	Figure 5c
		IgG			β-Catenin
	UMPS	0.0113904	0.0814795	0.031334	0.797476	0.864743	0.759887
	RRM1	0.0374013	0.0380019	0.027658	0.493939	0.463659	0.511872
	RRM2	0.0949432	0.0969956	0.098336	1.3999	1.41058	1.50928
	TYMS	0.0220074	0.0143923	0.013639	0.69262	0.618905	0.625836
	Figure 5d
	Figure 5e
		shcon			shERG			shp53			shβ-Catenin			shERG+shp53			shERG+shβ-Catenin			shp53+shβ-Catenin
	UMPS	0.989788	0.993567	1.01665	0.327049	0.296987	0.317277	0.253256	0.316021	0.323944	0.332575	0.306018	0.30647	0.312743	0.319167	0.374702	0.295532	0.317178	0.28201	0.30949	0.281378	0.289938
	RRM1	0.956762	1.03699	1.00625	0.399641	0.358524	0.341271	0.414112	0.391792	0.453442	0.36165	0.389475	0.38395	0.389458	0.412053	0.408665	0.378547	0.354023	0.320632	0.341842	0.376671	0.394744
	RRM2	0.954515	1.02365	1.02183	0.240682	0.281038	0.283448	0.302047	0.260469	0.271902	0.265139	0.279863	0.295485	0.282577	0.325014	0.283448	0.281205	0.285461	0.259024	0.30167	0.289697	0.241678
	TYMS	0.932487	1.08373	0.983783	0.352732	0.324204	0.355128	0.346736	0.286955	0.311308	0.276534	0.363695	0.326785	0.33877	0.354038	0.352675	0.318501	0.294869	0.350239	0.380427	0.367101	0.313473
	Figure 5f
	Figure 5g
		shcon			shERG+shp53
	UMP	1.02021	0.932928	1.04686	0.864326	0.794679	0.881376
	dTDP	0.979941	1.00818	1.01188	0.21643	0.214895	0.221848
	dTTP	1.29806	0.682107	1.01983	0.196677	0.129441	0.261126
	Figure 5h								Figure 5i
	D0	shcon	0.0801	0.082	0.0789	0.0866	0.0808
		shcon+dATP/dGTP	0.081	0.0782	0.08	0.0811	0.0821
		shcon+dTTP/dCTP	0.08311	0.0791	0.0851	0.0771	0.0803
		shERG+shp53	0.07802	0.0796	0.0829	0.0807	0.0806
		shERG+shp53+dATP/dGTP	0.0809	0.0821	0.0779	0.0769	0.0817
		shERG+shp53+dTTP/dCTP	0.0785	0.0812	0.0823	0.0818	0.0824
	D2	shcon	0.1408	0.1376	0.1471	0.1519	0.1458
		shcon+dATP/dGTP	0.1507	0.1488	0.1487	0.1418	0.1521
		shcon+dTTP/dCTP	0.1489	0.1457	0.1527	0.1544	0.1512
		shERG+shp53	0.1009	0.0937	0.1258	0.1183	0.1054
		shERG+shp53+dATP/dGTP	0.1131	0.1037	0.1186	0.1211	0.0929
		shERG+shp53+dTTP/dCTP	0.1388	0.1416	0.1442	0.1361	0.1452
	D4	shcon	0.2637	0.2772	0.252	0.2491	0.2655
		shcon+dATP/dGTP	0.2587	0.2561	0.2626	0.2469	0.2591
		shcon+dTTP/dCTP	0.2488	0.2741	0.2576	0.2731	0.2552
		shERG+shp53	0.1458	0.1511	0.1438	0.1556	0.1386
		shERG+shp53+dATP/dGTP	0.1513	0.1625	0.1466	0.1552	0.161
		shERG+shp53+dTTP/dCTP	0.2041	0.2487	0.2305	0.2163	0.2212
	D6	shcon	0.4519	0.4471	0.4693	0.4221	0.4513
		shcon+dATP/dGTP	0.4782	0.4521	0.4677	0.4416	0.4537
		shcon+dTTP/dCTP	0.4445	0.4821	0.4771	0.4927	0.4739
		shERG+shp53	0.1989	0.2156	0.2223	0.2115	0.2042
		shERG+shp53+dATP/dGTP	0.2213	0.2481	0.1725	0.2254	0.2317
		shERG+shp53+dTTP/dCTP	0.3951	0.4472	0.4214	0.4085	0.4209
	Figure 5j
		D0					D2					D4					D6
	sgcon	0.122225	0.117525	0.120675	0.111925	0.119975	0.229633	0.257967	0.219967	0.224033	0.226433	0.3808	0.3908	0.3918	0.3554	0.3588	0.577605	0.569525	0.595955	0.608265	0.546555
	sgUMPS	0.108425	0.118975	0.129775	0.110075	0.102225	0.1641	0.167433	0.176433	0.1739	0.169567	0.2243	0.2099	0.2022	0.2291	0.2178	0.315925	0.286065	0.304655	0.328315	0.318175
	sgRRM1	0.121425	0.110625	0.122225	0.121875	0.115325	0.1731	0.178033	0.1751	0.1753	0.172367	0.2038	0.2214	0.2563	0.2029	0.2207	0.324555	0.347035	0.321965	0.318995	0.333905
	sgRRm2	0.122325	0.121225	0.117425	0.121825	0.113775	0.172167	0.168367	0.160567	0.173367	0.1549	0.2346	0.2261	0.2265	0.2311	0.2295	0.343655	0.333385	0.347395	0.336635	0.339885
	sg3 PSGs	0.129025	0.114525	0.110775	0.128075	0.119875	0.1439	0.1243	0.1345	0.1197	0.149067	0.1371	0.1506	0.1527	0.1755	0.1448	0.18785	0.17505	0.19765	0.18295	0.16125
	Figure 5k
	Figure 5l
		D0						D3						D6						D9						D12						D15						D18						D21
	(-) Dox	97.47	97.47	111.6	105.593	90.944	97.47	159.359	154.638	243.36	172.827	182.648	210.938	210.495	202.176	264.654	227.082	237.16	231.04	272	299.218	276.747	329.219	242.597	275.012	327.134	380.487	294.4	310.675	351.958	292.783	388.129	418.968	392.85	428.688	328.737	442.368	428.126	494.95	525	485.002	499.851	456.192	493.056	606.744	594.104	628.425	659.016	695.038
	(+) Dox	106.171	111.6	99.238	97.5344	97.47	100.013	140.899	109.652	160.55	112.091	131.196	130.696	155.867	140.322	196.992	119.082	114.251	139.599	128.835	169.016	207.831	175.393	161.119	96.4646	159.584	154.212	162.302	240.318	189.216	158.994	185.679	178.85	249.64	204.768	176.4	183.75	186.2	216.302	255.881	202.502	196.992	189.037	208.088	213.75	271.484	196	234.196	259.002
	Figure 5m
	(-) Dox	(+) Dox
	0.9	0.25
	0.78	0.36
	0.81	0.2
	0.75	0.19
	0.68	0.27
	0.88	0.3
[truncated: 18 more columns]

## Sheet: Figure 6
	Figure 6a					Figure 6b
	VCaP	C4-2	LNCaP	PC-3		VCaP	C4-2	LNCaP	PC-3
	6.96	24.42	25.42	30.56		17.9	42.91	36.02	45.69
	12.49	25.7	34.67	27.72		15.73	36.13	40.91	41.11
	11.37	32.14	28.41	35.11		19.85	43.95	36.85	39.73
	Figure 6c
		Vehicle			6.25 uM			12.5 uM
	UMPS	1.04713	1.02618	0.926687	0.594249	0.628132	0.736696	0.516971	0.479032	0.458987
	RRM1	1.08163	0.95307	0.965296	0.591218	0.707971	0.60784	0.38086	0.268887	0.284153
	RRM2	1.08038	0.995303	0.924318	0.734419	0.634933	0.652783	0.493942	0.428525	0.463509
	TYMS	0.98188	0.974517	1.0436	0.742822	0.693077	0.722509	0.599357	0.573852	0.549014
	CCND1	1.08228	0.99792	0.9198	0.692329	0.641504	0.659539	0.572796	0.546986	0.495009
	c-MYC	1.12625	0.955578	0.918175	0.577134	0.538485	0.534766	0.458039	0.352825	0.395836
	Figure 6d					Figure 6e
						(uM)	D0					D2					D4					D6
						Vehicle	0.186	0.14025	0.18675	0.20775	0.16425	0.275625	0.293625	0.236625	0.178537	0.242625	0.43125	0.492	0.45	0.42675	0.447	0.837375	0.746625	0.815625	0.754125	0.681375
						0.78125	0.14475	0.22275	0.1605	0.16275	0.19425	0.235875	0.283125	0.160125	0.181875	0.223875	0.40125	0.45975	0.43875	0.402	0.46725	0.671625	0.633375	0.814875	0.705375	0.747375
						1.5625	0.201	0.17325	0.18675	0.17475	0.18	0.152625	0.241125	0.217125	0.251625	0.205875	0.3825	0.4485	0.37575	0.408	0.37725	0.538125	0.620625	0.564375	0.553875	0.582375
						3.125	0.16335	0.18375	0.144	0.2175	0.159	0.164625	0.155625	0.152625	0.189375	0.229125	0.34725	0.378	0.3585	0.36225	0.38175	0.505125	0.520125	0.528375	0.520875	0.530625
						6.25	0.14475	0.19425	0.2025	0.19725	0.1275	0.173625	0.181125	0.153375	0.166875	0.195375	0.26025	0.2955	0.32925	0.35175	0.28575	0.387375	0.465375	0.422625	0.444375	0.456375
						12.5	0.1785	0.15	0.1638	0.186	0.15075	0.151125	0.193875	0.173625	0.187875	0.124875	0.2025	0.25275	0.17625	0.1815	0.2115	0.310875	0.372375	0.317625	0.385125	0.304125
	Figure 6f
		Vehicle			25 uM			50 uM
	UMPS	0.981321	1.02288	0.995797	0.591769	0.632098	0.634602	0.421483	0.433229	0.451852
	RRM1	0.980149	1.05043	0.969422	0.342264	0.370848	0.362285	0.268848	0.257259	0.256174
	RRM2	1.03157	0.993211	0.975219	0.282671	0.227263	0.240448	0.166777	0.181286	0.170023
	TYMS	0.971738	1.02761	1.00065	0.308892	0.274499	0.287361	0.201712	0.197709	0.192234
	CCND1	1.00449	0.995219	1.00029	0.555958	0.604402	0.558805	0.379088	0.389265	0.371238
	c-MYC	0.961438	1.05288	0.985682	0.499393	0.458716	0.469499	0.366966	0.360497	0.331986
	Figure 6g					Figure 6h
						(uM)	D0					D2					D4					D6
						Vehicle	0.0884	0.0824	0.1096	0.166	0.132	0.1876	0.1864	0.2328	0.2056	0.2092	0.522	0.5572	0.5632	0.5444	0.5332	0.8715	0.9481	0.9615	0.9453	0.837
						6.25	0.1072	0.1112	0.1184	0.1544	0.1576	0.1392	0.1896	0.1932	0.1744	0.198	0.5088	0.5132	0.5092	0.4964	0.5083	0.8421	0.8205	0.8535	0.9214	0.8111
						12.5	0.1024	0.0984	0.1064	0.15	0.164	0.1492	0.1688	0.1532	0.168	0.1824	0.3692	0.3744	0.368	0.3492	0.3976	0.6182	0.6285	0.6615	0.6285	0.7305
						25	0.0904	0.1116	0.1236	0.1024	0.1228	0.1348	0.1688	0.1416	0.1116	0.1316	0.2608	0.248	0.2792	0.2952	0.3048	0.4564	0.4695	0.4665	0.5012	0.4875
						50	0.0948	0.1088	0.1168	0.122	0.122	0.0808	0.1308	0.1456	0.104	0.0948	0.1068	0.1228	0.1476	0.1344	0.1121	0.3165	0.3045	0.309	0.2475	0.4065
						100	0.1096	0.1112	0.1128	0.1196	0.116	0.08308	0.098	0.08264	0.08232	0.1048	0.0872	0.0844	0.1288	0.1112	0.1161	0.156	0.201	0.1485	0.1772	0.198
	Figure 6i						Figure 6j
								D0					D3					D7					D11					D15					D19					D23
							Vehicle	108	87.5	94.64	90.75	105.875	171.5	147.875	171.5	129.6	147.875	275.684	265.6	288	310.005	310.675	405	389.803	406.272	392.09	357.638	405	470.45	496.375	550	598.23	671.564	648.96	674.16	641.52	793.5	898.639	716.625	786.5	772.265	766.14
							ICG-001	115.32	92.3355	96.8	99.825	103.518	142.83	117	123.008	133.087	117	196	202.16	171.5	199.838	143.36	243.36	262.4	231.04	230.625	249.64	261.612	272	272.281	325.125	310.005	441.8	340.605	302.58	325.125	367.096	428.688	415.152	297.6	428.688	364.5
	Figure 6k			Figure 6l
	Vehicle (g)	ICG-001 (g)
	0.8	0.3
	0.5	0.16
	0.6	0.23
	0.56	0.3
	0.7	0.25
	Figure 6m
		CBP			UMPS			RRM1			Ki67
	Vehicle	2.1	2	2.15	2.4	2.1	2.34	2.1	1.8	1.95	0.55	0.58	0.5
	ICG-001	1.94	2.1	2.03	1.2	1	0.9	1.2	0.8	0.75	0.23	0.16	0.2

## Sheet: Figure 7
	Figure 7a
	Data from JASPAR-transcriptional factor binding profiles
	Figure 7b					Figure 7c
							D0					D2					D4					D6
						Con OP	0.1331	0.1527	0.1392	0.1452	0.1365	0.2375	0.2666	0.2759	0.2386	0.2527	0.4928	0.4525	0.4676	0.4596	0.4717	0.7436	0.7217	0.7423	0.729	0.7621
						LEF1/TCF OP	0.1453	0.1522	0.1377	0.1528	0.1496	0.1727	0.1838	0.1817	0.1597	0.1846	0.2459	0.2374	0.2115	0.2594	0.2385	0.392	0.3736	0.3615	0.3692	0.3817
						Figure 7d						Figure 7e					Figure 7f
	Figure 7g					Figure 7h
						Con OP (uM)	Con OP+dATP/dGTP (uM)	Con OP+dCTP/dTTP (uM)	LEF1/TCF OP (uM)	LEF1/TCF OP+dATP/dGTP (uM)	LEF1/TCF OP+dCTP/dTTP (uM)
						80	86	81	45	45	70
						87	80	83	39	38	73
						88	85	80	50	39	78
						79	82	82	40	44	71
						75	75	73	46	49	60			Figure 7i
						81	69	79	40	53	77
						75	73	78	42	55	63
						66	68	67	46	56	72
						63	73	74	53	36	77
						75	70	78	50	44	81
						78	74	71	48	55	73
						79	77	83	46	35	71
						73	83	89	41	45	76
						70	84	84	46	37	83
						70	81	83	35	47	66
						67	80	84	40	37	80
						81	78	73	49	45	78
						83	75	70	39	48	80
						78	76	72	35	49	76
						83	72	70	40	50	69
						73	80	88	36	36	76
						88	88	77	44	38	75
						76	86	80	38	44	82
						72	83	78	49	41	80
						70	90	79	52	43	79
						84	80	82	44	47	68
						80	79	83	40	33	82
						81	77	76	43	46	79
						75	76	69	39	37	73
						73	69	83	40	40	68
						78	78	78	39	37	73
						78	80	82	44	40	80
						72	82	72	40	39	72
						82	77	77	32	31	76
						74	70	80	35	35	72
						71	81	69	29	39	70
						69	83	72	39	36	73
						76	73	77	45	41	75
						79	70	82	30	44	78
						83	80	79	32	39	66
						71	73	78	39	40	66
						70	75	71	40	37	78
						66	80	84	41	34	70
						81	70	74	45	42	83
						83	66	82	37	45	76
	Figure 7j
		D0						D3						D6						D9						D12						D15						D18						D21
	Vehicle	89.2375	126	108	102.69	108	108	171.5	171.5	196	196	208.25	256	320	348.48	405	325.125	356.445	405	726	486	600	567	486	500	700	599.04	600	864	607.5	726	786.5	700	847	907.5	878.4	864	913.55	1107.07	801.515	807.025	943.748	832.342	1361.61	907.5	1081.43	1080	1031.25	1116.3
	Con OP	94.08	108	108	89.2375	108	108	288	171.5	196	196	220.5	196	352	352	486	445.5	445.5	423.2	600	486	600	600	637.065	726	716.625	650	786.5	700	726	877.25	826.875	793.5	786.5	786.5	847	786.5	943.2	816.75	936	1081.67	925.75	943.2	1451.61	1116	1004.67	1394.25	941.92	1190.7
	LEF1/TCF OP	108	135	108	117	108	108	196	171.5	196	171.5	144	171.5	196	171.5	220.5	183.75	171.5	196	256	288	183.75	176.4	171.5	196	256	220.5	272	196	225	183.75	196	196	272	220.5	272	256	325.125	220.5	225	231.04	256	272	405	288	272	239.062	288	272
	Figure 7k				Figure 7l
	Vehicle (g)	Con OP (g)	LEF1/TCF OP (g)			D0						D3						D6						D9						D12						D15						D18						D21
	0.9	0.95	0.21		Vehicle	24.26	24.31	23.64	23.65	25.03	25.54	23.94	24.43	25.52	25.15	24.03	24.14	24.14	25.5	25.06	24.56	25.55	23.14	23.66	24.63	25.56	24.13	24.23	25.11	24.06	25.06	24.14	25.26	25.15	24.27	25.03	24.27	25.27	25.15	24.07	25.07	23.65	24.21	25.27	25.65	24.13	25.94	24.86	25.62
	1	1.02	0.23		Con OP	24.36	24.43	25.52	23.55	24.23	24.31	25.03	24.13	24.52	25.45	24.03	24.74	24.14	24.35	25.56	24.66	24.81	24.93	24.26	24.07	25.16	24.16	25.75	24.66	24.66	25.06	25.14	24.16	25.05	24.17	24.73	24.17	24.57	25.25	24.67	25.17	25.05	24.21	24.67	25.15	24.63	24.94	25.09	25.35
	0.8	0.82	0.3		LEF1/TCF OP	24.82	25.41	23.94	24.35	23.53	24.14	25.13	24.12	24.74	24.82	24.03	25.54	24.12	25.14	24.92	24.36	23.95	24.76	24.81	24.13	24.56	25.14	25.05	24.16	25.16	24.46	24.74	24.16	25.25	24.17	24.06	25.07	25.15	25.13	24.15	24.32	24.35	24.71	24.87	24.75	25.13	25.06	25.26	25.19
	0.83	0.86	0.25
	1.1	1.2	0.2
	0.98	0.96	0.21
	Figure 7m								Figure 7n
										LEF1			UMPS			RRM1			Ki67
									Vehicle	1.73333	1.875	1.75	2.3	2.3	0.1	1.52632	1.53846	0.15	0.482759	0.444444	0.15
									Con OP	1.77273	1.91667	1.86667	2.1	2.1	0.3	1.5	1.31028	0.2	0.423077	0.46	0.12
									LEF1/TCF OP	0.28125	0.333333	0.346154	2.25	2	0.1	1.33333	1.21737	0.1875	0.454545	0.454545	0.15
[truncated: 4 more columns]

## Sheet: Figure S1
	Figure S1a
	The data was adopted from TCGA cohort from cBioportal database
	Figure S1b
	The data was adopted from SU2C ohort from cBioportal database
	Figure S1c,d
	The data was adopted from MSKCC cohort from cBioportal database
	Figure S1e
	The data was adopted from TCGA cohort and SU2C ohort from cBioportal database

## Sheet: Figure S2
	Figure S2a
	Figure S2b									Figure S2c
		WT (n=10)	Pb-ERG (n=10)	p53-/- (n=10)	p53RH/- (n=10)	Pb-ERG;p53-/- (n=10)	Pb-ERG;p53RH/- (n=10)			WT (n=10)	Pb-ERG (n=10)	p53-/- (n=10)	p53RH/- (n=10)	Pb-ERG;p53-/- (n=10)	Pb-ERG;p53RH/- (n=10)
	Benign	0	0	0	0	0	0			0.014909	0.009697	0.010356	0.02	0.017375	0.054
	LGPIN	0	0	0	0	0	0			0.011475	0.010017	0.013218	0.013	0.028598	0.0642
	HGPIN	0	0	0	0	0	0			0.008678	0.01565	0.012212	0.0173	0.00985	0.07672
	Adenocarcinoma	0	0	0	0	0	0			0.010556	0.015833	0.014762	0.019	0.017009	0.06732
										0.011404	0.014839	0.012816	0.016	0.015965	0.0636
										0.0162	0.013	0.015	0.008	0.019	0.036
										0.018	0.0167	0.013	0.0123	0.0189	0.045
										0.009	0.013	0.016	0.0102	0.0201	0.052
										0.012	0.011	0.01	0.0142	0.021	0.069
										0.015	0.017	0.009	0.0138	0.0179	0.0321
	Figure S2d

## Sheet: Figure S3
	Figure S3a,b,c,d,e
	The RNA-seq data has been deposited into at the NCBI’s GEO data repository with the accession code GSE184626.

[truncated: 7 more sheets: Figure S4 , Figure S5 , Figure S6 , Figure S7 , Figure S8 , Figure S9 , Figure S10]
